# Supplementary material for: 5-Cyclo­pentyl-2-(4-fluoro­phen­yl)-3-isopropyl­sulfonyl-1-benzofuran
Source: Acta Crystallogr Sect E Struct Rep Online. 2012 Nov 10;68(Pt 12):o3336. doi: 10.1107/S1600536812045916 (PMC3588938; doi:10.1107/S1600536812045916)
Supplement: Supplementary file 1 [file e-68-o3336-sup1.cif]

##############################################################################
#                                                                            #
# This CIF contains the data in a paper accepted for publication in          #
# Acta Crystallographica Section E. It conforms to the requirements of       #
# Notes for Authors for Acta Crystallographica Section E, and has been       #
# peer reviewed under the auspices of the IUCr Commission on Journals.       #
#                                                                            #
# Full details of the Crystallographic Information File format               #
# are given in the paper "The Crystallographic Information File (CIF):       #
# a New Standard Archive File for Crystallography" by S. R. Hall, F. H.      #
# Allen and I. D. Brown [Acta Cryst. (1991), A47, 655-685].                  #
#                                                                            #
# The current version of the core CIF dictionary is obtainable from          #
# ftp://ftp.iucr.org/pub/cif_core.dic.                                       #
#                                                                            #
# Software is freely available for graphical display of the structure(s)     #
# in this CIF. For information consult the CIF software page                 #
# http://www.iucr.org/resources/cif/software.                                #
#                                                                            #
# This file may be used for bona fide research purposes within the           #
# scientific community so long as proper attribution is given to the journal # 
# article from which it was obtained.                                        #
#                                                                            #
##############################################################################
data_global
_audit_creation_method     'form.cif (version 2.0)'
_journal_data_validation_number     ?
_journal_date_recd_electronic     2012-10-22
_journal_date_accepted     2012-11-07
_journal_name_full     'Acta Crystallographica, Section E'
_journal_year     2012
_journal_volume     68
_journal_issue     12
_journal_page_first     o3336
_journal_page_last     o3336
_journal_paper_category     QO
_journal_paper_doi     10.1107/S1600536812045916
_journal_coeditor_code     FY2075
_publ_contact_author_name     'Prof. Uk Lee'
_publ_contact_author_address
;
Department of Chemistry, Pukyong National University, 599-1 Daeyeon 3-dong
Nam-gu, Busan 608-737, Republic of Korea
;
_publ_contact_author_email     'uklee@pknu.ac.kr'
_publ_contact_author_fax     '+82-51-629-5583'
_publ_contact_author_phone     '+82-51-629-5596'
_publ_section_title
;
5-Cyclopentyl-2-(4-fluorophenyl)-3-isopropylsulfonyl-1-benzofuran
;
loop_
    _publ_author_name
    _publ_author_address
    'Choi, Hong Dae'
;
 Department of Chemistry, Dongeui University, San 24 Kaya-dong
 Busanjin-gu, Busan 614-714, Republic of Korea
;
    'Seo, Pil Ja'
;
 Department of Chemistry, Dongeui University, San 24 Kaya-dong
 Busanjin-gu, Busan 614-714, Republic of Korea
;
    'Lee, Uk'
;
 Department of Chemistry, Pukyong National University,
 599-1 Daeyeon 3-dong
 Nam-gu, Busan 608-737, Republic of Korea
;
data_I
_chemical_name_systematic
;
5-Cyclopentyl-2-(4-fluorophenyl)-3-isopropylsulfonyl-1-benzofuran
;
_chemical_name_common     ?
_chemical_formula_moiety     'C22 H23 F O3 S'
_chemical_formula_sum     'C22 H23 F O3 S'
_chemical_formula_iupac     'C22 H23 F O3 S'
_chemical_formula_weight     386.46
_chemical_melting_point_gt     397
_chemical_melting_point_lt     398
_symmetry_cell_setting     monoclinic
_symmetry_space_group_name_H-M     'P 21/n'
_symmetry_space_group_name_Hall     '-P 2yn'
loop_
    _symmetry_equiv_pos_as_xyz
    'x, y, z'
    '-x+1/2, y+1/2, -z+1/2'
    '-x, -y, -z'
    'x-1/2, -y-1/2, z-1/2'
_cell_length_a     9.4736(3)
_cell_length_b     19.6185(7)
_cell_length_c     10.8018(3)
_cell_angle_alpha     90.00
_cell_angle_beta     108.8330(10)
_cell_angle_gamma     90.00
_cell_volume     1900.12(10)
_cell_formula_units_Z     4
_cell_measurement_reflns_used     5864
_cell_measurement_theta_min     2.25
_cell_measurement_theta_max     28.03
_cell_measurement_temperature     173(2)
_exptl_crystal_description     'block'
_exptl_crystal_colour     'colourless'
_exptl_crystal_size_max     0.401
_exptl_crystal_size_mid     0.386
_exptl_crystal_size_min     0.356
_exptl_crystal_density_diffrn     1.351
_exptl_crystal_density_meas     ?
_exptl_crystal_density_method     'not measured'
_exptl_crystal_F_000     816
_exptl_absorpt_coefficient_mu     0.200
_exptl_absorpt_correction_type     multi-scan
_exptl_absorpt_process_details     '(<i>SADABS</i>; Bruker, 2009)'
_exptl_absorpt_correction_T_min     0.6775
_exptl_absorpt_correction_T_max     0.7457
_exptl_special_details     ?
_diffrn_ambient_temperature     173(2)
_diffrn_radiation_type     MoK\a
_diffrn_radiation_wavelength     0.71073
_diffrn_radiation_source     'rotating anode'
_diffrn_radiation_monochromator     'graphite multilayer'
_diffrn_measurement_device_type     'Bruker SMART APEXII CCD'
_diffrn_measurement_method     '\f and \w scans'
_diffrn_detector_area_resol_mean     10.0
_diffrn_reflns_number     18610
_diffrn_reflns_av_R_equivalents     0.0301
_diffrn_reflns_av_sigmaI/netI     0.0278
_diffrn_reflns_theta_min     2.08
_diffrn_reflns_theta_max     28.29
_diffrn_reflns_theta_full     28.29
_diffrn_measured_fraction_theta_max     1.000
_diffrn_measured_fraction_theta_full     1.000
_diffrn_reflns_limit_h_min     -12
_diffrn_reflns_limit_h_max     12
_diffrn_reflns_limit_k_min     -22
_diffrn_reflns_limit_k_max     26
_diffrn_reflns_limit_l_min     -14
_diffrn_reflns_limit_l_max     14
_diffrn_standards_number     0
_diffrn_standards_interval_count     ?
_diffrn_standards_interval_time     ?
_diffrn_standards_decay_%     ?
_reflns_number_total     4714
_reflns_number_gt     3948
_reflns_threshold_expression     I>2\s(I)
_refine_ls_structure_factor_coef     Fsqd
_refine_ls_matrix_type     full
_refine_ls_R_factor_all     0.0482
_refine_ls_R_factor_gt     0.0397
_refine_ls_wR_factor_gt     0.0974
_refine_ls_wR_factor_ref     0.1026
_refine_ls_goodness_of_fit_ref     1.032
_refine_ls_restrained_S_all     1.032
_refine_ls_number_reflns     4714
_refine_ls_number_parameters     246
_refine_ls_number_restraints     0
_refine_ls_hydrogen_treatment     constr
_refine_ls_weighting_scheme     calc
_refine_ls_weighting_details
         'calc w=1/[\s^2^(Fo^2^)+(0.0509P)^2^+0.6277P] where P=(Fo^2^+2Fc^2^)/3'
_atom_sites_solution_hydrogens     difmap
_atom_sites_solution_primary     direct
_atom_sites_solution_secondary     difmap
_refine_ls_shift/su_max     0.001
_refine_ls_shift/su_mean     0.000
_refine_diff_density_max     0.400
_refine_diff_density_min     -0.347
_refine_ls_extinction_method     none
_refine_ls_extinction_coef     ?
loop_
    _atom_type_symbol
    _atom_type_description
    _atom_type_scat_dispersion_real
    _atom_type_scat_dispersion_imag
    _atom_type_scat_source
    'C' 'C' 0.0033 0.0016
                         'International Tables Vol C Tables 4.2.6.8 and 6.1.1.4'
    'H' 'H' 0.0000 0.0000
                         'International Tables Vol C Tables 4.2.6.8 and 6.1.1.4'
    'O' 'O' 0.0106 0.0060
                         'International Tables Vol C Tables 4.2.6.8 and 6.1.1.4'
    'F' 'F' 0.0171 0.0103
                         'International Tables Vol C Tables 4.2.6.8 and 6.1.1.4'
    'S' 'S' 0.1246 0.1234
                         'International Tables Vol C Tables 4.2.6.8 and 6.1.1.4'
_computing_data_collection     '<i>APEX2</i> (Bruker, 2009)'
_computing_cell_refinement     '<i>SAINT</i> (Bruker, 2009)'
_computing_data_reduction     '<i>SAINT</i> (Bruker, 2009)'
_computing_structure_solution     '<i>SHELXS97</i> (Sheldrick, 2008)'
_computing_structure_refinement     '<i>SHELXL97</i> (Sheldrick, 2008)'
_computing_molecular_graphics
        '<i>ORTEP-3</i> (Farrugia, 2012) and <i>DIAMOND</i> (Brandenburg, 1998)'
_computing_publication_material     '<i>SHELXL97</i> (Sheldrick, 2008)'
loop_
    _atom_site_type_symbol
    _atom_site_label
    _atom_site_fract_x
    _atom_site_fract_y
    _atom_site_fract_z
    _atom_site_U_iso_or_equiv
    _atom_site_adp_type
    _atom_site_calc_flag
    _atom_site_refinement_flags
    _atom_site_occupancy
    _atom_site_symmetry_multiplicity
    _atom_site_disorder_assembly
    _atom_site_disorder_group
    S S1 0.81280(3) 0.528906(17) 0.27421(3) 0.02105(10) Uani d . 1 2 . .
    F F1 0.90366(12) 0.18165(5) 0.46703(11) 0.0459(3) Uani d . 1 2 . .
    O O1 0.48867(10) 0.43110(5) 0.35291(10) 0.0264(2) Uani d . 1 2 . .
    O O2 0.93832(11) 0.48394(5) 0.32355(11) 0.0299(2) Uani d . 1 2 . .
    O O3 0.83351(11) 0.60006(5) 0.30821(10) 0.0297(2) Uani d . 1 2 . .
    C C1 0.66190(14) 0.50030(7) 0.31937(13) 0.0215(3) Uani d . 1 2 . .
    C C2 0.53071(14) 0.54131(7) 0.30820(13) 0.0217(3) Uani d . 1 2 . .
    C C3 0.49027(15) 0.60966(7) 0.28294(13) 0.0235(3) Uani d . 1 2 . .
    H H3 0.5589 0.6419 0.2697 0.028 Uiso calc R 1 2 . .
    C C4 0.34694(15) 0.62964(7) 0.27761(13) 0.0251(3) Uani d . 1 2 . .
    C C5 0.24785(15) 0.58109(8) 0.29843(14) 0.0275(3) Uani d . 1 2 . .
    H H5 0.1506 0.5955 0.2939 0.033 Uiso calc R 1 2 . .
    C C6 0.28562(15) 0.51320(8) 0.32526(14) 0.0280(3) Uani d . 1 2 . .
    H H6 0.2180 0.4809 0.3399 0.034 Uiso calc R 1 2 . .
    C C7 0.42847(15) 0.49561(7) 0.32929(14) 0.0238(3) Uani d . 1 2 . .
    C C8 0.63093(14) 0.43500(7) 0.34624(13) 0.0229(3) Uani d . 1 2 . .
    C C9 0.29291(16) 0.70217(8) 0.24587(15) 0.0292(3) Uani d . 1 2 . .
    H H9 0.2007 0.7076 0.2709 0.035 Uiso calc R 1 2 . .
    C C10 0.2528(2) 0.72112(9) 0.10096(16) 0.0411(4) Uani d . 1 2 . .
    H H10A 0.3331 0.7074 0.0660 0.049 Uiso calc R 1 2 . .
    H H10B 0.1587 0.6988 0.0487 0.049 Uiso calc R 1 2 . .
    C C11 0.2353(2) 0.79875(9) 0.09816(17) 0.0416(4) Uani d . 1 2 . .
    H H11A 0.1295 0.8115 0.0807 0.050 Uiso calc R 1 2 . .
    H H11B 0.2706 0.8190 0.0295 0.050 Uiso calc R 1 2 . .
    C C12 0.3312(2) 0.82331(9) 0.2342(2) 0.0471(5) Uani d . 1 2 . .
    H H12A 0.4107 0.8543 0.2271 0.057 Uiso calc R 1 2 . .
    H H12B 0.2692 0.8479 0.2778 0.057 Uiso calc R 1 2 . .
    C C13 0.3992(2) 0.75922(9) 0.31167(18) 0.0424(4) Uani d . 1 2 . .
    H H13A 0.5003 0.7506 0.3070 0.051 Uiso calc R 1 2 . .
    H H13B 0.4056 0.7639 0.4046 0.051 Uiso calc R 1 2 . .
    C C14 0.70929(15) 0.36969(7) 0.37007(14) 0.0241(3) Uani d . 1 2 . .
    C C15 0.85560(16) 0.36436(7) 0.45435(14) 0.0256(3) Uani d . 1 2 . .
    H H15 0.9103 0.4044 0.4896 0.031 Uiso calc R 1 2 . .
    C C16 0.92156(16) 0.30085(8) 0.48691(15) 0.0298(3) Uani d . 1 2 . .
    H H16 1.0204 0.2966 0.5456 0.036 Uiso calc R 1 2 . .
    C C17 0.83981(18) 0.24418(8) 0.43187(16) 0.0323(3) Uani d . 1 2 . .
    C C18 0.69763(19) 0.24717(8) 0.34516(16) 0.0347(3) Uani d . 1 2 . .
    H H18 0.6461 0.2069 0.3069 0.042 Uiso calc R 1 2 . .
    C C19 0.63156(17) 0.31065(8) 0.31509(15) 0.0306(3) Uani d . 1 2 . .
    H H19 0.5325 0.3141 0.2566 0.037 Uiso calc R 1 2 . .
    C C20 0.74619(16) 0.52264(8) 0.09910(14) 0.0292(3) Uani d . 1 2 . .
    H H20 0.6493 0.5477 0.0655 0.035 Uiso calc R 1 2 . .
    C C21 0.7201(2) 0.44906(10) 0.05634(18) 0.0481(5) Uani d . 1 2 . .
    H H21A 0.6878 0.4466 -0.0394 0.072 Uiso calc R 1 2 . .
    H H21B 0.6426 0.4296 0.0878 0.072 Uiso calc R 1 2 . .
    H H21C 0.8128 0.4233 0.0929 0.072 Uiso calc R 1 2 . .
    C C22 0.8593(2) 0.55731(9) 0.04609(17) 0.0410(4) Uani d . 1 2 . .
    H H22A 0.9560 0.5344 0.0810 0.061 Uiso calc R 1 2 . .
    H H22B 0.8698 0.6053 0.0729 0.061 Uiso calc R 1 2 . .
    H H22C 0.8246 0.5545 -0.0496 0.061 Uiso calc R 1 2 . .
loop_
    _atom_site_aniso_label
    _atom_site_aniso_U_11
    _atom_site_aniso_U_22
    _atom_site_aniso_U_33
    _atom_site_aniso_U_12
    _atom_site_aniso_U_13
    _atom_site_aniso_U_23
    S1 0.01823(16) 0.01971(18) 0.02505(17) -0.00166(12) 0.00676(12) -0.00080(12)
    F1 0.0517(6) 0.0212(5) 0.0596(7) 0.0103(4) 0.0106(5) 0.0027(4)
    O1 0.0223(5) 0.0215(5) 0.0367(6) -0.0023(4) 0.0113(4) 0.0004(4)
    O2 0.0193(5) 0.0320(6) 0.0380(6) 0.0034(4) 0.0090(4) 0.0067(5)
    O3 0.0314(5) 0.0216(5) 0.0373(6) -0.0074(4) 0.0124(4) -0.0046(4)
    C1 0.0190(6) 0.0198(6) 0.0253(6) -0.0007(5) 0.0065(5) -0.0015(5)
    C2 0.0196(6) 0.0228(7) 0.0225(6) -0.0011(5) 0.0063(5) -0.0020(5)
    C3 0.0231(6) 0.0216(7) 0.0260(7) -0.0002(5) 0.0082(5) -0.0008(5)
    C4 0.0245(6) 0.0257(7) 0.0244(7) 0.0026(5) 0.0066(5) -0.0035(5)
    C5 0.0199(6) 0.0332(8) 0.0298(7) 0.0020(6) 0.0087(5) -0.0046(6)
    C6 0.0223(7) 0.0302(8) 0.0329(7) -0.0040(6) 0.0110(6) -0.0028(6)
    C7 0.0235(6) 0.0204(7) 0.0270(7) -0.0007(5) 0.0077(5) -0.0010(5)
    C8 0.0202(6) 0.0228(7) 0.0256(7) -0.0025(5) 0.0071(5) -0.0029(5)
    C9 0.0256(7) 0.0268(8) 0.0355(8) 0.0056(6) 0.0103(6) -0.0023(6)
    C10 0.0478(10) 0.0339(9) 0.0335(9) 0.0123(8) 0.0018(7) -0.0007(7)
    C11 0.0459(10) 0.0343(10) 0.0449(10) 0.0155(8) 0.0150(8) 0.0075(7)
    C12 0.0444(10) 0.0260(9) 0.0634(12) 0.0050(7) 0.0070(9) -0.0025(8)
    C13 0.0415(9) 0.0304(9) 0.0444(10) 0.0063(7) -0.0014(7) -0.0084(7)
    C14 0.0269(7) 0.0188(7) 0.0272(7) -0.0003(5) 0.0098(5) 0.0003(5)
    C15 0.0266(7) 0.0218(7) 0.0287(7) -0.0017(5) 0.0092(6) -0.0014(6)
    C16 0.0287(7) 0.0277(8) 0.0321(8) 0.0025(6) 0.0083(6) 0.0012(6)
    C17 0.0413(8) 0.0188(7) 0.0381(8) 0.0067(6) 0.0148(7) 0.0020(6)
    C18 0.0412(9) 0.0200(8) 0.0394(9) -0.0042(6) 0.0082(7) -0.0051(6)
    C19 0.0298(7) 0.0233(7) 0.0346(8) -0.0019(6) 0.0047(6) -0.0026(6)
    C20 0.0290(7) 0.0333(8) 0.0239(7) 0.0019(6) 0.0065(6) -0.0006(6)
    C21 0.0667(12) 0.0422(11) 0.0345(9) -0.0129(9) 0.0150(8) -0.0137(8)
    C22 0.0479(10) 0.0459(10) 0.0356(9) -0.0007(8) 0.0225(7) 0.0012(7)
_geom_special_details
;
 All esds (except the esd in the dihedral angle between two l.s. planes)
 are estimated using the full covariance matrix.  The cell esds are taken
 into account individually in the estimation of esds in distances, angles
 and torsion angles; correlations between esds in cell parameters are only
 used when they are defined by crystal symmetry.  An approximate (isotropic)
 treatment of cell esds is used for estimating esds involving l.s. planes.
;
loop_
    _geom_bond_atom_site_label_1
    _geom_bond_atom_site_label_2
    _geom_bond_site_symmetry_2
    _geom_bond_distance
    _geom_bond_publ_flag
    S1 O2 . 1.4377(10) ?
    S1 O3 . 1.4406(11) ?
    S1 C1 . 1.7455(13) ?
    S1 C20 . 1.7946(14) ?
    F1 C17 . 1.3663(17) ?
    O1 C8 . 1.3749(15) ?
    O1 C7 . 1.3776(17) ?
    C1 C8 . 1.3661(19) ?
    C1 C2 . 1.4526(18) ?
    C2 C7 . 1.3916(18) ?
    C2 C3 . 1.3971(19) ?
    C3 C4 . 1.3965(18) ?
    C3 H3 . 0.9500 ?
    C4 C5 . 1.405(2) ?
    C4 C9 . 1.514(2) ?
    C5 C6 . 1.385(2) ?
    C5 H5 . 0.9500 ?
    C6 C7 . 1.3836(18) ?
    C6 H6 . 0.9500 ?
    C8 C14 . 1.4613(19) ?
    C9 C13 . 1.520(2) ?
    C9 C10 . 1.533(2) ?
    C9 H9 . 1.0000 ?
    C10 C11 . 1.531(2) ?
    C10 H10A . 0.9900 ?
    C10 H10B . 0.9900 ?
    C11 C12 . 1.534(3) ?
    C11 H11A . 0.9900 ?
    C11 H11B . 0.9900 ?
    C12 C13 . 1.533(2) ?
    C12 H12A . 0.9900 ?
    C12 H12B . 0.9900 ?
    C13 H13A . 0.9900 ?
    C13 H13B . 0.9900 ?
    C14 C15 . 1.395(2) ?
    C14 C19 . 1.398(2) ?
    C15 C16 . 1.387(2) ?
    C15 H15 . 0.9500 ?
    C16 C17 . 1.375(2) ?
    C16 H16 . 0.9500 ?
    C17 C18 . 1.371(2) ?
    C18 C19 . 1.385(2) ?
    C18 H18 . 0.9500 ?
    C19 H19 . 0.9500 ?
    C20 C21 . 1.511(2) ?
    C20 C22 . 1.528(2) ?
    C20 H20 . 1.0000 ?
    C21 H21A . 0.9800 ?
    C21 H21B . 0.9800 ?
    C21 H21C . 0.9800 ?
    C22 H22A . 0.9800 ?
    C22 H22B . 0.9800 ?
    C22 H22C . 0.9800 ?
loop_
    _geom_angle_atom_site_label_1
    _geom_angle_atom_site_label_2
    _geom_angle_atom_site_label_3
    _geom_angle_site_symmetry_1
    _geom_angle_site_symmetry_3
    _geom_angle
    _geom_angle_publ_flag
    O2 S1 O3 . . 118.15(6) ?
    O2 S1 C1 . . 110.68(6) ?
    O3 S1 C1 . . 107.26(6) ?
    O2 S1 C20 . . 108.42(7) ?
    O3 S1 C20 . . 107.92(7) ?
    C1 S1 C20 . . 103.38(7) ?
    C8 O1 C7 . . 107.06(10) ?
    C8 C1 C2 . . 107.48(11) ?
    C8 C1 S1 . . 127.76(10) ?
    C2 C1 S1 . . 123.69(10) ?
    C7 C2 C3 . . 119.27(12) ?
    C7 C2 C1 . . 104.57(12) ?
    C3 C2 C1 . . 136.16(12) ?
    C4 C3 C2 . . 118.62(13) ?
    C4 C3 H3 . . 120.7 ?
    C2 C3 H3 . . 120.7 ?
    C3 C4 C5 . . 119.61(13) ?
    C3 C4 C9 . . 121.76(13) ?
    C5 C4 C9 . . 118.61(12) ?
    C6 C5 C4 . . 122.97(13) ?
    C6 C5 H5 . . 118.5 ?
    C4 C5 H5 . . 118.5 ?
    C7 C6 C5 . . 115.49(13) ?
    C7 C6 H6 . . 122.3 ?
    C5 C6 H6 . . 122.3 ?
    O1 C7 C6 . . 125.26(13) ?
    O1 C7 C2 . . 110.72(11) ?
    C6 C7 C2 . . 124.02(13) ?
    C1 C8 O1 . . 110.16(12) ?
    C1 C8 C14 . . 136.71(12) ?
    O1 C8 C14 . . 113.13(11) ?
    C4 C9 C13 . . 117.50(13) ?
    C4 C9 C10 . . 114.43(12) ?
    C13 C9 C10 . . 101.96(14) ?
    C4 C9 H9 . . 107.5 ?
    C13 C9 H9 . . 107.5 ?
    C10 C9 H9 . . 107.5 ?
    C11 C10 C9 . . 104.54(13) ?
    C11 C10 H10A . . 110.8 ?
    C9 C10 H10A . . 110.8 ?
    C11 C10 H10B . . 110.8 ?
    C9 C10 H10B . . 110.8 ?
    H10A C10 H10B . . 108.9 ?
    C10 C11 C12 . . 105.45(14) ?
    C10 C11 H11A . . 110.7 ?
    C12 C11 H11A . . 110.7 ?
    C10 C11 H11B . . 110.7 ?
    C12 C11 H11B . . 110.7 ?
    H11A C11 H11B . . 108.8 ?
    C13 C12 C11 . . 106.26(14) ?
    C13 C12 H12A . . 110.5 ?
    C11 C12 H12A . . 110.5 ?
    C13 C12 H12B . . 110.5 ?
    C11 C12 H12B . . 110.5 ?
    H12A C12 H12B . . 108.7 ?
    C9 C13 C12 . . 104.50(13) ?
    C9 C13 H13A . . 110.9 ?
    C12 C13 H13A . . 110.9 ?
    C9 C13 H13B . . 110.9 ?
    C12 C13 H13B . . 110.9 ?
    H13A C13 H13B . . 108.9 ?
    C15 C14 C19 . . 119.42(13) ?
    C15 C14 C8 . . 121.46(13) ?
    C19 C14 C8 . . 118.93(13) ?
    C16 C15 C14 . . 120.27(13) ?
    C16 C15 H15 . . 119.9 ?
    C14 C15 H15 . . 119.9 ?
    C17 C16 C15 . . 118.14(14) ?
    C17 C16 H16 . . 120.9 ?
    C15 C16 H16 . . 120.9 ?
    F1 C17 C18 . . 118.51(14) ?
    F1 C17 C16 . . 117.95(14) ?
    C18 C17 C16 . . 123.54(14) ?
    C17 C18 C19 . . 117.95(14) ?
    C17 C18 H18 . . 121.0 ?
    C19 C18 H18 . . 121.0 ?
    C18 C19 C14 . . 120.62(14) ?
    C18 C19 H19 . . 119.7 ?
    C14 C19 H19 . . 119.7 ?
    C21 C20 C22 . . 112.09(14) ?
    C21 C20 S1 . . 110.77(11) ?
    C22 C20 S1 . . 108.30(11) ?
    C21 C20 H20 . . 108.5 ?
    C22 C20 H20 . . 108.5 ?
    S1 C20 H20 . . 108.5 ?
    C20 C21 H21A . . 109.5 ?
    C20 C21 H21B . . 109.5 ?
    H21A C21 H21B . . 109.5 ?
    C20 C21 H21C . . 109.5 ?
    H21A C21 H21C . . 109.5 ?
    H21B C21 H21C . . 109.5 ?
    C20 C22 H22A . . 109.5 ?
    C20 C22 H22B . . 109.5 ?
    H22A C22 H22B . . 109.5 ?
    C20 C22 H22C . . 109.5 ?
    H22A C22 H22C . . 109.5 ?
    H22B C22 H22C . . 109.5 ?
loop_
    _geom_torsion_atom_site_label_1
    _geom_torsion_atom_site_label_2
    _geom_torsion_atom_site_label_3
    _geom_torsion_atom_site_label_4
    _geom_torsion_site_symmetry_1
    _geom_torsion_site_symmetry_2
    _geom_torsion_site_symmetry_3
    _geom_torsion_site_symmetry_4
    _geom_torsion
    _geom_torsion_publ_flag
    O2 S1 C1 C8 . . . . -26.55(15) ?
    O3 S1 C1 C8 . . . . -156.74(12) ?
    C20 S1 C1 C8 . . . . 89.36(14) ?
    O2 S1 C1 C2 . . . . 166.81(11) ?
    O3 S1 C1 C2 . . . . 36.62(13) ?
    C20 S1 C1 C2 . . . . -77.28(12) ?
    C8 C1 C2 C7 . . . . -0.33(15) ?
    S1 C1 C2 C7 . . . . 168.63(10) ?
    C8 C1 C2 C3 . . . . 179.94(15) ?
    S1 C1 C2 C3 . . . . -11.1(2) ?
    C7 C2 C3 C4 . . . . -1.0(2) ?
    C1 C2 C3 C4 . . . . 178.68(15) ?
    C2 C3 C4 C5 . . . . 0.4(2) ?
    C2 C3 C4 C9 . . . . -177.73(13) ?
    C3 C4 C5 C6 . . . . 0.4(2) ?
    C9 C4 C5 C6 . . . . 178.60(13) ?
    C4 C5 C6 C7 . . . . -0.5(2) ?
    C8 O1 C7 C6 . . . . 178.93(13) ?
    C8 O1 C7 C2 . . . . -0.37(15) ?
    C5 C6 C7 O1 . . . . -179.33(13) ?
    C5 C6 C7 C2 . . . . -0.1(2) ?
    C3 C2 C7 O1 . . . . -179.78(12) ?
    C1 C2 C7 O1 . . . . 0.43(15) ?
    C3 C2 C7 C6 . . . . 0.9(2) ?
    C1 C2 C7 C6 . . . . -178.88(13) ?
    C2 C1 C8 O1 . . . . 0.11(15) ?
    S1 C1 C8 O1 . . . . -168.26(10) ?
    C2 C1 C8 C14 . . . . -179.37(15) ?
    S1 C1 C8 C14 . . . . 12.3(3) ?
    C7 O1 C8 C1 . . . . 0.15(15) ?
    C7 O1 C8 C14 . . . . 179.77(11) ?
    C3 C4 C9 C13 . . . . -43.8(2) ?
    C5 C4 C9 C13 . . . . 138.05(15) ?
    C3 C4 C9 C10 . . . . 75.76(18) ?
    C5 C4 C9 C10 . . . . -102.40(16) ?
    C4 C9 C10 C11 . . . . -168.08(13) ?
    C13 C9 C10 C11 . . . . -40.14(16) ?
    C9 C10 C11 C12 . . . . 25.31(18) ?
    C10 C11 C12 C13 . . . . -0.8(2) ?
    C4 C9 C13 C12 . . . . 165.45(14) ?
    C10 C9 C13 C12 . . . . 39.50(17) ?
    C11 C12 C13 C9 . . . . -24.25(19) ?
    C1 C8 C14 C15 . . . . 45.9(2) ?
    O1 C8 C14 C15 . . . . -133.59(13) ?
    C1 C8 C14 C19 . . . . -139.22(17) ?
    O1 C8 C14 C19 . . . . 41.31(17) ?
    C19 C14 C15 C16 . . . . -2.3(2) ?
    C8 C14 C15 C16 . . . . 172.62(13) ?
    C14 C15 C16 C17 . . . . 1.3(2) ?
    C15 C16 C17 F1 . . . . -178.20(13) ?
    C15 C16 C17 C18 . . . . 1.0(2) ?
    F1 C17 C18 C19 . . . . 176.99(14) ?
    C16 C17 C18 C19 . . . . -2.2(3) ?
    C17 C18 C19 C14 . . . . 1.2(2) ?
    C15 C14 C19 C18 . . . . 1.0(2) ?
    C8 C14 C19 C18 . . . . -173.99(14) ?
    O2 S1 C20 C21 . . . . 51.63(13) ?
    O3 S1 C20 C21 . . . . -179.29(12) ?
    C1 S1 C20 C21 . . . . -65.87(13) ?
    O2 S1 C20 C22 . . . . -71.66(12) ?
    O3 S1 C20 C22 . . . . 57.41(12) ?
    C1 S1 C20 C22 . . . . 170.83(11) ?
loop_
    _geom_hbond_atom_site_label_D
    _geom_hbond_atom_site_label_H
    _geom_hbond_atom_site_label_A
    _geom_hbond_site_symmetry_A
    _geom_hbond_distance_DH
    _geom_hbond_distance_HA
    _geom_hbond_distance_DA
    _geom_hbond_angle_DHA
    C6 H6 O2 1_455 0.95 2.60 3.3341(17) 134.5
    C18 H18 O3 2_645 0.95 2.48 3.2932(19) 144.0
    C21 H21A Cg1 3_665 0.98 2.71 3.693(2) 177.3
_iucr_refine_instructions_details
;
TITL 1215 IN P2(1)/N
CELL  0.71073  9.47360 19.61850 10.80180 90.00000 108.83300 90.00000
ZERR 4  0.00030  0.00070  0.00030  0.00000  0.00100  0.00000
LATT 1
SYMM -X+ 0.50000, Y+ 0.50000, -Z+ 0.50000
SFAC C H O F S
UNIT 88 92 12 4 4
TEMP -100
PLAN 30
FMAP 2
L.S. 15
ACTA
CONF
MPLA 9 C1 C2 C3 C4 C5 C6 C7 O1 C8
MPLA 6 C14 C15 C16 C17 C18 C19
EQIV $1 -1+X, Y, Z
EQIV $2 1.5-X, -0.5+Y, 0.5-Z
HTAB C6 O2_$1
HTAB C18 O3_$2
BOND $H
BOND
WGHT    0.050900    0.627700
FVAR       0.15779
S1    5    0.812803    0.528906    0.274210    11.00000    0.01823    0.01971 =
         0.02505   -0.00080    0.00676   -0.00166
F1    4    0.903660    0.181649    0.467032    11.00000    0.05165    0.02118 =
         0.05956    0.00274    0.01062    0.01028
O1    3    0.488666    0.431104    0.352911    11.00000    0.02226    0.02148 =
         0.03669    0.00042    0.01131   -0.00233
O2    3    0.938318    0.483944    0.323550    11.00000    0.01932    0.03203 =
         0.03805    0.00669    0.00902    0.00342
O3    3    0.833507    0.600060    0.308213    11.00000    0.03135    0.02156 =
         0.03725   -0.00455    0.01238   -0.00743
C1    1    0.661902    0.500297    0.319365    11.00000    0.01896    0.01975 =
         0.02532   -0.00150    0.00651   -0.00071
C2    1    0.530708    0.541313    0.308202    11.00000    0.01956    0.02280 =
         0.02252   -0.00196    0.00634   -0.00109
C3    1    0.490272    0.609663    0.282938    11.00000    0.02313    0.02161 =
         0.02602   -0.00082    0.00825   -0.00021
AFIX  43
H3    2    0.558857    0.641884    0.269658    11.00000   -1.20000
AFIX   0
C4    1    0.346943    0.629639    0.277613    11.00000    0.02451    0.02565 =
         0.02436   -0.00354    0.00664    0.00258
C5    1    0.247853    0.581092    0.298434    11.00000    0.01987    0.03324 =
         0.02982   -0.00460    0.00866    0.00201
AFIX  43
H5    2    0.150567    0.595487    0.293910    11.00000   -1.20000
AFIX   0
C6    1    0.285621    0.513202    0.325257    11.00000    0.02231    0.03022 =
         0.03289   -0.00282    0.01103   -0.00400
AFIX  43
H6    2    0.217992    0.480900    0.339896    11.00000   -1.20000
AFIX   0
C7    1    0.428468    0.495607    0.329290    11.00000    0.02353    0.02043 =
         0.02699   -0.00096    0.00771   -0.00070
C8    1    0.630933    0.435000    0.346236    11.00000    0.02018    0.02282 =
         0.02561   -0.00293    0.00710   -0.00247
C9    1    0.292911    0.702167    0.245873    11.00000    0.02564    0.02678 =
         0.03546   -0.00226    0.01029    0.00556
AFIX  13
H9    2    0.200698    0.707598    0.270894    11.00000   -1.20000
AFIX   0
C10   1    0.252804    0.721122    0.100955    11.00000    0.04779    0.03392 =
         0.03347   -0.00073    0.00179    0.01232
AFIX  23
H10A  2    0.333113    0.707350    0.065983    11.00000   -1.20000
H10B  2    0.158661    0.698839    0.048704    11.00000   -1.20000
AFIX   0
C11   1    0.235254    0.798755    0.098160    11.00000    0.04592    0.03433 =
         0.04491    0.00748    0.01501    0.01552
AFIX  23
H11A  2    0.129519    0.811549    0.080742    11.00000   -1.20000
H11B  2    0.270553    0.818983    0.029467    11.00000   -1.20000
AFIX   0
C12   1    0.331200    0.823314    0.234157    11.00000    0.04444    0.02596 =
         0.06343   -0.00249    0.00704    0.00499
AFIX  23
H12A  2    0.410706    0.854325    0.227136    11.00000   -1.20000
H12B  2    0.269151    0.847939    0.277800    11.00000   -1.20000
AFIX   0
C13   1    0.399229    0.759224    0.311665    11.00000    0.04149    0.03038 =
         0.04438   -0.00838   -0.00135    0.00631
AFIX  23
H13A  2    0.500340    0.750575    0.306993    11.00000   -1.20000
H13B  2    0.405619    0.763850    0.404586    11.00000   -1.20000
AFIX   0
C14   1    0.709285    0.369692    0.370070    11.00000    0.02693    0.01884 =
         0.02723    0.00026    0.00981   -0.00027
C15   1    0.855605    0.364363    0.454354    11.00000    0.02664    0.02176 =
         0.02872   -0.00141    0.00922   -0.00173
AFIX  43
H15   2    0.910295    0.404385    0.489591    11.00000   -1.20000
AFIX   0
C16   1    0.921558    0.300851    0.486911    11.00000    0.02867    0.02766 =
         0.03213    0.00115    0.00833    0.00254
AFIX  43
H16   2    1.020420    0.296618    0.545582    11.00000   -1.20000
AFIX   0
C17   1    0.839812    0.244182    0.431872    11.00000    0.04131    0.01882 =
         0.03805    0.00204    0.01478    0.00667
C18   1    0.697634    0.247168    0.345161    11.00000    0.04116    0.02003 =
         0.03944   -0.00512    0.00822   -0.00415
AFIX  43
H18   2    0.646066    0.206923    0.306900    11.00000   -1.20000
AFIX   0
C19   1    0.631559    0.310646    0.315093    11.00000    0.02981    0.02334 =
         0.03463   -0.00260    0.00468   -0.00194
AFIX  43
H19   2    0.532468    0.314110    0.256550    11.00000   -1.20000
AFIX   0
C20   1    0.746186    0.522639    0.099095    11.00000    0.02896    0.03326 =
         0.02394   -0.00058    0.00648    0.00186
AFIX  13
H20   2    0.649330    0.547682    0.065523    11.00000   -1.20000
AFIX   0
C21   1    0.720070    0.449065    0.056344    11.00000    0.06665    0.04222 =
         0.03447   -0.01367    0.01498   -0.01292
AFIX 137
H21A  2    0.687833    0.446633   -0.039360    11.00000   -1.50000
H21B  2    0.642620    0.429598    0.087782    11.00000   -1.50000
H21C  2    0.812823    0.423255    0.092889    11.00000   -1.50000
AFIX   0
C22   1    0.859312    0.557306    0.046085    11.00000    0.04791    0.04589 =
         0.03562    0.00121    0.02253   -0.00070
AFIX 137
H22A  2    0.956015    0.534398    0.080988    11.00000   -1.50000
H22B  2    0.869834    0.605265    0.072890    11.00000   -1.50000
H22C  2    0.824637    0.554487   -0.049618    11.00000   -1.50000
HKLF 4
REM  1215 IN P2(1)/N
REM R1 =  0.0397 for   3948 Fo > 4sig(Fo)  and  0.0482 for all   4714 data
REM    246 parameters refined using      0 restraints
END
WGHT      0.0510      0.6235
REM Highest difference peak  0.400,  deepest hole -0.347,  1-sigma level  0.059
Q1    1   0.7735  0.5262  0.1805  11.00000  0.05    0.40
Q2    1   0.2983  0.6016  0.2836  11.00000  0.05    0.25
Q3    1   0.6743  0.3414  0.3702  11.00000  0.05    0.24
Q4    1   0.4194  0.6212  0.2708  11.00000  0.05    0.23
Q5    1   0.7231  0.5146  0.2956  11.00000  0.05    0.22
Q6    1   0.2812  0.5519  0.3442  11.00000  0.05    0.22
Q7    1   0.7647  0.3647  0.4319  11.00000  0.05    0.21
Q8    1   0.6002  0.5263  0.3090  11.00000  0.05    0.21
Q9    1   0.4696  0.5199  0.2951  11.00000  0.05    0.21
Q10   1   0.3242  0.6655  0.2625  11.00000  0.05    0.20
Q11   1   0.8806  0.3319  0.4738  11.00000  0.05    0.20
Q12   1   0.9008  0.2730  0.4368  11.00000  0.05    0.19
Q13   1   0.8238  0.5704  0.3056  11.00000  0.05    0.19
Q14   1   0.7202  0.4029  0.1167  11.00000  0.05    0.18
Q15   1   0.6801  0.4039  0.3579  11.00000  0.05    0.17
Q16   1   0.6533  0.5427  0.1075  11.00000  0.05    0.17
Q17   1   0.8785  0.3943  0.5072  11.00000  0.05    0.17
Q18   1   0.4907  0.5715  0.2686  11.00000  0.05    0.17
Q19   1   0.8144  0.6159  0.2899  11.00000  0.05    0.17
Q20   1   0.3565  0.5007  0.3025  11.00000  0.05    0.16
Q21   1   0.9233  0.6801  0.0661  11.00000  0.05    0.16
Q22   1   0.0006  0.8729  0.0028  11.00000  0.05    0.16
Q23   1   1.1177  0.4574  0.4762  11.00000  0.05    0.16
Q24   1   0.6852  0.2802  0.3090  11.00000  0.05    0.16
Q25   1   0.4775  0.7565  0.4407  11.00000  0.05    0.16
Q26   1   0.2621  0.7109  0.1748  11.00000  0.05    0.16
Q27   1   0.9016  0.5104  0.2965  11.00000  0.05    0.16
Q28   1   0.3613  0.5083  0.3422  11.00000  0.05    0.16
Q29   1   0.5573  0.4335  0.3461  11.00000  0.05    0.15
Q30   1   0.5230  0.5721  0.3155  11.00000  0.05    0.15
;
