# Supplementary material for: 5-Cyclo­pentyl-2-(4-fluoro­phen­yl)-3-isopropyl­sulfonyl-1-benzofuran
Source: Acta Crystallogr Sect E Struct Rep Online. 2012 Nov 10;68(Pt 12):o3336. doi: 10.1107/S1600536812045916 (PMC3588938; doi:10.1107/S1600536812045916)
Supplement: Supplementary file 2 [file e-68-o3336-Isup2.hkl]

# 
# h,k,l, Fc-squared, Fo-squared, sigma(Fo-squared) and status flag 
# 
data_I
_shelx_title ' 1215 IN P2(1)/N' 
_shelx_refln_list_code          4 
_shelx_F_calc_maximum      216.29 
_exptl_crystal_F_000       816.00 
_reflns_d_resolution_high  0.7497 
 
loop_ 
 _symmetry_equiv_pos_as_xyz 
 'x, y, z' 
 '-x+1/2, y+1/2, -z+1/2' 
 '-x, -y, -z' 
 'x-1/2, -y-1/2, z-1/2' 
 
_cell_length_a     9.4736 
_cell_length_b    19.6185 
_cell_length_c    10.8018 
_cell_angle_alpha  90.000 
_cell_angle_beta  108.833 
_cell_angle_gamma  90.000 
 
_shelx_F_squared_multiplier     1.000 
 
loop_ 
 _refln_index_h 
 _refln_index_k 
 _refln_index_l 
 _refln_F_squared_calc 
 _refln_F_squared_meas 
 _refln_F_squared_sigma 
 _refln_observed_status 
   2   0   0    19155.08    17263.11    291.71 o 
   4   0   0       28.02       28.92      2.56 o 
   6   0   0      884.65     1039.15     35.57 o 
   8   0   0      122.83      120.59      6.85 o 
  10   0   0        0.10        3.61      3.21 o 
   1   1   0     2278.49     2275.06     22.14 o 
   2   1   0     2815.58     2869.77     30.41 o 
   3   1   0     3405.32     3365.99     35.92 o 
   4   1   0     4713.67     5133.61     54.34 o 
   5   1   0       30.70       64.48      2.67 o 
   6   1   0      118.01      155.25      4.17 o 
   7   1   0      179.50      184.93      4.38 o 
   8   1   0        1.91        4.89      1.83 o 
   9   1   0      889.74      897.59     21.04 o 
  10   1   0       12.09       10.21      2.67 o 
  11   1   0      216.00      222.40     10.53 o 
   0   2   0     6520.68     5645.05    101.61 o 
   1   2   0      740.94      760.69      7.99 o 
   2   2   0       38.96       61.35      1.66 o 
   3   2   0      429.03      452.14      6.31 o 
   4   2   0     1400.84     1517.65     17.87 o 
   5   2   0       38.14       27.96      2.15 o 
   6   2   0      782.86      767.35     11.21 o 
   7   2   0      339.97      335.66      7.89 o 
   8   2   0      401.69      406.65      8.28 o 
   9   2   0      138.79      133.58      5.62 o 
  10   2   0        9.76       10.95      2.69 o 
  11   2   0        5.47        6.39      3.30 o 
   1   3   0      123.17      124.68      3.42 o 
   2   3   0     3489.18     3626.37     38.25 o 
   3   3   0      398.83      376.73      4.97 o 
   4   3   0     3390.75     3622.97     35.61 o 
   5   3   0       60.26       65.44      2.46 o 
   6   3   0       21.39       24.17      1.84 o 
   7   3   0      223.92      222.08      6.44 o 
   8   3   0       21.51       16.28      2.61 o 
   9   3   0        3.96        8.38      2.38 o 
  10   3   0      105.43      110.26      6.42 o 
  11   3   0       71.94       79.06      6.71 o 
   0   4   0    17666.26    15095.94    220.98 o 
   1   4   0      247.76      240.50      4.42 o 
   2   4   0     1740.73     1684.72     20.81 o 
   3   4   0        2.56        2.62      0.94 o 
   4   4   0      308.94      352.63      5.10 o 
   5   4   0      317.17      299.59      5.48 o 
   6   4   0      445.91      478.80      7.11 o 
   7   4   0     1288.28     1314.62     25.22 o 
   8   4   0     1136.34     1064.41     18.14 o 
   9   4   0       28.04       23.67      3.58 o 
  10   4   0       40.43       40.72      4.46 o 
  11   4   0       65.36       56.61      5.56 o 
   1   5   0       81.58       82.43      1.72 o 
   2   5   0     2754.45     2759.61     34.04 o 
   3   5   0     2775.56     3082.67     33.57 o 
   4   5   0     1462.80     1541.45     18.42 o 
   5   5   0      447.63      459.31      7.50 o 
   6   5   0       67.84       61.94      3.59 o 
   7   5   0        0.01        2.10      1.44 o 
   8   5   0      356.52      334.83      8.88 o 
   9   5   0       19.68       21.22      3.70 o 
  10   5   0       43.56       40.29      4.55 o 
  11   5   0      205.27      243.92     10.35 o 
   0   6   0      660.50      753.95     11.04 o 
   1   6   0     2345.30     2323.58     25.69 o 
   2   6   0       45.68       47.83      2.78 o 
   3   6   0        0.05        5.60      1.97 o 
   4   6   0      382.73      432.12      6.87 o 
   5   6   0      244.38      221.94      4.77 o 
   6   6   0      449.95      482.48      9.85 o 
   7   6   0      680.32      711.62     20.58 o 
   8   6   0      973.98      926.45     20.25 o 
   9   6   0        0.22       -1.31      2.53 o 
  10   6   0        0.93        0.49      8.23 o 
  11   6   0       46.76       40.97     10.04 o 
   1   7   0      247.45      244.50      3.94 o 
   2   7   0       42.38       68.81      2.54 o 
   3   7   0      383.45      451.36      8.37 o 
   4   7   0     5195.22     5346.38     57.26 o 
   5   7   0      226.67      224.91      7.15 o 
   6   7   0        9.30       15.22      2.10 o 
   7   7   0       87.34      102.04      6.10 o 
   8   7   0       21.78       15.64      3.48 o 
   9   7   0       41.49       43.83      5.09 o 
  10   7   0       32.74       23.48      5.53 o 
  11   7   0        1.96        7.63      6.83 o 
   0   8   0       38.88       18.08      1.77 o 
   1   8   0     2369.80     2437.33     25.21 o 
   2   8   0      340.31      411.45      8.37 o 
   3   8   0      592.02      626.81     10.88 o 
   4   8   0       19.74       24.84      3.71 o 
   5   8   0      129.59      137.93      5.36 o 
   6   8   0      183.27      164.49      7.34 o 
   7   8   0       66.54       68.09      5.39 o 
   8   8   0      678.47      651.01     16.84 o 
   9   8   0       40.68       50.51      5.56 o 
  10   8   0        9.94        8.06      4.80 o 
  11   8   0       30.79       37.75     10.04 o 
   1   9   0      677.28      696.49     11.16 o 
   2   9   0      361.57      365.95     12.08 o 
   3   9   0      396.69      424.34      8.62 o 
   4   9   0      680.79      674.28     11.95 o 
   5   9   0      484.93      461.75     12.43 o 
   6   9   0      824.27      804.33     19.56 o 
   7   9   0       16.42       14.04      3.52 o 
   8   9   0      699.06      676.88     17.69 o 
   9   9   0       11.52       14.86      5.68 o 
  10   9   0      102.92      106.11      7.88 o 
  11   9   0        2.66       -3.61      5.22 o 
   0  10   0      900.69     1088.26     18.45 o 
   1  10   0       34.68       23.72      1.55 o 
   2  10   0        0.01       -0.94      0.99 o 
   3  10   0      618.78      648.14     10.63 o 
   4  10   0       34.53       35.16      2.96 o 
   5  10   0       32.67       25.42      3.72 o 
   6  10   0      392.13      411.35     12.51 o 
   7  10   0       35.92       31.29      4.51 o 
   8  10   0       38.41       31.35      4.78 o 
   9  10   0       73.34       78.76      6.80 o 
  10  10   0       22.88       19.07      4.69 o 
  11  10   0        6.42        6.02      6.83 o 
   1  11   0      296.64      285.93      5.94 o 
   2  11   0       35.09       34.52      2.66 o 
   3  11   0      100.19      117.35      5.79 o 
   4  11   0     2672.75     2722.56     37.03 o 
   5  11   0      350.61      304.28     10.45 o 
   6  11   0      410.62      417.36     13.04 o 
   7  11   0        0.42       -1.59      2.36 o 
   8  11   0      109.04      103.99      7.67 o 
   9  11   0       34.02       37.01      5.53 o 
  10  11   0       11.30        9.99      4.26 o 
   0  12   0       66.32       89.71     12.82 o 
   1  12   0     2652.82     2797.71     32.24 o 
   2  12   0      415.36      384.41      8.67 o 
   3  12   0      943.32      954.90     16.30 o 
   4  12   0      323.49      330.73     12.12 o 
   5  12   0      322.37      292.82     19.12 o 
   6  12   0       59.37       52.37      5.53 o 
   7  12   0       14.54        9.33      3.86 o 
   8  12   0       34.40       36.17      5.86 o 
   9  12   0       27.11       32.72      5.34 o 
  10  12   0       55.88       60.78      8.52 o 
   1  13   0        6.13        4.78      1.64 o 
   2  13   0       14.03       12.29      2.20 o 
   3  13   0      443.43      450.84     10.22 o 
   4  13   0      854.54      880.79     16.04 o 
   5  13   0      292.90      294.29     10.96 o 
   6  13   0      239.91      261.52     10.71 o 
   7  13   0        4.44        4.04      3.12 o 
   8  13   0       29.15       27.31      5.01 o 
   9  13   0      217.13      247.97     12.17 o 
  10  13   0       32.20       24.13      6.53 o 
   0  14   0      665.62      665.91     14.11 o 
   1  14   0     1612.33     1625.04     20.86 o 
   2  14   0       67.34       75.52      5.10 o 
   3  14   0        7.68       13.53      2.84 o 
   4  14   0      145.89      126.49      8.29 o 
   5  14   0      832.37      696.18     18.00 o 
   6  14   0      334.43      337.99     12.55 o 
   7  14   0      133.67      112.07      8.13 o 
   8  14   0      318.26      365.04     14.12 o 
   9  14   0      102.24      104.29      8.74 o 
  10  14   0      196.67      216.08     14.48 o 
   1  15   0      874.63      870.27     15.57 o 
   2  15   0       54.86       50.46      5.04 o 
   3  15   0     2177.14     2020.21     30.21 o 
   4  15   0        9.26       16.18      4.00 o 
   5  15   0      971.62      888.09     21.55 o 
   6  15   0        0.75        7.51      3.42 o 
   7  15   0       51.22       71.53      6.97 o 
   8  15   0        0.13       -1.19      3.78 o 
   9  15   0       12.95       15.08      4.99 o 
   0  16   0     1178.77     1236.82     22.81 o 
   1  16   0     1065.47     1020.37     33.68 o 
   2  16   0      353.30      389.23      9.99 o 
   3  16   0      379.34      335.59     12.64 o 
   4  16   0      612.73      602.29     21.34 o 
   5  16   0       82.29       72.55      6.49 o 
   6  16   0        4.19        7.17      3.80 o 
   7  16   0        6.02        8.20      3.82 o 
   8  16   0      214.55      234.23     12.14 o 
   9  16   0        2.51        2.83      3.78 o 
   1  17   0     1094.12     1075.17     18.84 o 
   2  17   0       31.49       45.57      3.98 o 
   3  17   0      455.12      469.13     13.91 o 
   4  17   0      271.94      212.28      9.92 o 
   5  17   0      109.22      104.37      7.62 o 
   6  17   0        0.88       -1.67      2.86 o 
   7  17   0        0.77        0.38      3.32 o 
   8  17   0       30.29       41.79      6.69 o 
   9  17   0       53.28       50.95      9.04 o 
   0  18   0     1258.53     1278.00     44.98 o 
   1  18   0       43.37       41.02      5.03 o 
   2  18   0      735.08      734.83     15.27 o 
   3  18   0       45.82       38.22      3.90 o 
   4  18   0        1.74       -0.77      2.29 o 
   5  18   0       19.55       19.64      4.74 o 
   6  18   0        2.13       -2.74      2.86 o 
   7  18   0       60.73       44.55      9.93 o 
   8  18   0      131.63      114.74      9.27 o 
   1  19   0       51.22       53.95      6.53 o 
   2  19   0        3.26        3.44      2.29 o 
   3  19   0       81.35      106.25     12.05 o 
   4  19   0        2.51        5.73      3.46 o 
   5  19   0      339.16      347.16     13.55 o 
   6  19   0       58.07       48.44      7.72 o 
   7  19   0       84.77      111.30      9.08 o 
   8  19   0       26.00       37.28      6.91 o 
   0  20   0       33.95       37.35      8.84 o 
   1  20   0      142.41      136.11      9.79 o 
   2  20   0       91.74       87.84      9.44 o 
   3  20   0       12.66       20.32      4.73 o 
   4  20   0       45.98       59.03     14.26 o 
   5  20   0       35.82       48.17      6.29 o 
   6  20   0        9.23       18.53      4.96 o 
   7  20   0       54.09       67.33     12.75 o 
   1  21   0       31.03       30.45     11.45 o 
   2  21   0        6.91        3.65      6.43 o 
   3  21   0      198.45      247.41     20.89 o 
   4  21   0       24.43       31.66      6.08 o 
   5  21   0       40.41       45.38      7.33 o 
   6  21   0       78.69       76.64      9.15 o 
   7  21   0       88.03       86.85     12.25 o 
   0  22   0       79.81      106.84     13.66 o 
   1  22   0        1.12       -3.82      3.82 o 
   2  22   0       22.76       21.00      5.37 o 
   3  22   0        5.25       19.28      8.43 o 
   4  22   0      213.91      238.67     13.41 o 
   5  22   0        0.02       -2.89      2.89 o 
   6  22   0       31.67       30.17      6.92 o 
   1  23   0       57.57       56.55      7.81 o 
   2  23   0       64.36       51.01     11.65 o 
   3  23   0      107.74      103.22     15.26 o 
   4  23   0        6.11       10.44      7.23 o 
   5  23   0        0.40        0.41      4.23 o 
   0  24   0       14.70        6.02      6.43 o 
   1  24   0      349.86      394.07     24.10 o 
   2  24   0       27.37       33.74     10.84 o 
   3  24   0      236.82      299.22     24.90 o 
   4  24   0        6.32        6.43      8.03 o 
   1  25   0       38.69       52.00      8.22 o 
   2  25   0       93.69      105.23     16.07 o 
   3  25   0      110.15      114.47     17.27 o 
   0  26   0       88.72       71.09     13.66 o 
   1  26   0      250.54      278.74     24.10 o 
 -11   0   1       58.49       67.16      7.23 o 
  -9   0   1      765.32      721.41     18.88 o 
  -7   0   1      772.95      799.54     19.59 o 
  -5   0   1     5490.25     6371.03    106.33 o 
  -3   0   1      285.88      319.81      8.09 o 
  -1   0   1     3528.07     3578.63     47.67 o 
   1   0   1     2656.12     2653.65     31.55 o 
   3   0   1     2493.66     2509.67     35.54 o 
   5   0   1      338.90      290.18      7.08 o 
   7   0   1     2612.76     2526.36     48.56 o 
   9   0   1        1.16       14.18      8.23 o 
  11   0   1        6.79        7.63      6.02 o 
 -12   1   1       65.39       51.01     10.44 o 
 -11   1   1        4.56        3.50      2.48 o 
 -10   1   1      376.79      398.99      9.77 o 
  -9   1   1       22.96       20.12      2.62 o 
  -8   1   1       96.63       99.97      3.87 o 
  -7   1   1       29.68       26.90      2.09 o 
  -6   1   1     3014.86     3227.24     36.37 o 
  -5   1   1       81.32      115.85      3.76 o 
  -4   1   1      257.99      223.96      4.96 o 
  -3   1   1     3389.98     3428.07     40.80 o 
  -2   1   1     8297.54     8381.50    171.95 o 
  -1   1   1      675.98      709.57      6.91 o 
   0   1   1     3763.22     3739.34     70.51 o 
   1   1   1     5157.00     5192.01     88.18 o 
   2   1   1      345.93      328.54      4.78 o 
   3   1   1     6183.15     6403.17     66.67 o 
   4   1   1      571.25      488.16      7.29 o 
   5   1   1     1020.39     1144.43     13.48 o 
   6   1   1      395.09      412.91      6.98 o 
   7   1   1       23.41       23.04      2.32 o 
   8   1   1       37.30       32.95      3.20 o 
   9   1   1       44.54       40.82      3.72 o 
  10   1   1      355.14      362.91     11.48 o 
  11   1   1        0.66       -2.01      4.82 o 
 -12   2   1       16.36       16.87      7.63 o 
 -11   2   1        1.99        4.24      2.82 o 
 -10   2   1        0.09        1.85      2.05 o 
  -9   2   1       90.26       97.27      5.02 o 
  -8   2   1        3.01        2.42      1.55 o 
  -7   2   1      185.02      166.97      4.60 o 
  -6   2   1      278.91      255.36      6.82 o 
  -5   2   1       14.07       18.58      1.44 o 
  -4   2   1      380.82      491.14      7.09 o 
  -3   2   1       88.89       63.83      1.75 o 
  -2   2   1      656.03      681.18      8.86 o 
  -1   2   1     2416.86     2478.81     22.51 o 
   0   2   1     2136.95     2231.14     20.07 o 
   1   2   1    23596.53    18950.35    213.58 o 
   2   2   1      688.26      676.70      9.57 o 
   3   2   1        2.65        1.13      0.65 o 
   4   2   1        5.43        1.96      0.93 o 
   5   2   1      544.24      558.08      8.56 o 
   6   2   1      120.48      107.05      3.52 o 
   7   2   1     1319.95     1312.70     18.12 o 
   8   2   1      162.59      150.04      5.84 o 
   9   2   1      137.95      143.60      6.13 o 
  10   2   1        4.08        3.62      2.60 o 
  11   2   1        0.47       -3.61      4.82 o 
 -12   3   1       43.26       46.59     10.44 o 
 -11   3   1       42.50       39.54      4.48 o 
 -10   3   1       87.24       89.21      5.45 o 
  -9   3   1      172.49      151.79      6.02 o 
  -8   3   1      721.54      690.41     13.07 o 
  -7   3   1      252.43      247.96      6.05 o 
  -6   3   1      506.36      516.13      9.80 o 
  -5   3   1      282.37      287.60      4.78 o 
  -4   3   1       67.00       47.18      2.39 o 
  -3   3   1     6138.75     6421.71     61.12 o 
  -2   3   1     9888.94     9405.45    197.86 o 
  -1   3   1     1976.78     1921.34     17.82 o 
   0   3   1      200.78      193.41      2.44 o 
   1   3   1      426.67      432.91      5.67 o 
   2   3   1      106.02       73.46      2.27 o 
   3   3   1      711.40      678.27     11.72 o 
   4   3   1       98.32       97.51      2.60 o 
   5   3   1      108.33       96.03      2.81 o 
   6   3   1      771.96      787.61     13.48 o 
   7   3   1      174.26      176.64      5.91 o 
   8   3   1        7.62        6.63      2.67 o 
   9   3   1      149.13      150.16      6.31 o 
  10   3   1      389.87      384.79     22.35 o 
  11   3   1      157.81      163.06     16.47 o 
 -12   4   1       51.69       44.98     10.44 o 
 -11   4   1        7.11        5.95      3.02 o 
 -10   4   1        5.76       12.62      4.11 o 
  -9   4   1        3.89        2.97      2.27 o 
  -8   4   1       49.06       51.52      3.97 o 
  -7   4   1      695.94      663.35      9.53 o 
  -6   4   1      210.79      217.14      4.44 o 
  -5   4   1        0.32        0.93      0.75 o 
  -4   4   1       82.53      112.65      2.67 o 
  -3   4   1      172.95      241.44      3.87 o 
  -2   4   1      483.33      486.59      5.91 o 
  -1   4   1      600.30      557.67      7.19 o 
   0   4   1     4908.58     4993.05     39.19 o 
   1   4   1     1875.02     1863.36     20.55 o 
   2   4   1     5174.17     5193.46     84.80 o 
   3   4   1      161.74      159.51      5.91 o 
   4   4   1      265.57      218.06      5.26 o 
   5   4   1      401.87      400.46      8.26 o 
   6   4   1      261.43      249.73      6.74 o 
   7   4   1     1242.52     1217.10     19.55 o 
   8   4   1      126.05      127.40      4.93 o 
   9   4   1        4.97        5.51      2.82 o 
  10   4   1       40.09       29.62      4.48 o 
  11   4   1       37.87       61.05     11.65 o 
 -11   5   1       46.28       46.12      4.95 o 
 -10   5   1       44.44       44.82      6.17 o 
  -9   5   1       10.66       13.25      3.29 o 
  -8   5   1     2218.51     2146.02     35.71 o 
  -7   5   1       73.61       77.19      3.94 o 
  -6   5   1     1123.36     1057.96     13.02 o 
  -5   5   1      466.29      421.48      6.82 o 
  -4   5   1        5.31        7.28      1.08 o 
  -3   5   1     1704.28     1797.50     18.56 o 
  -2   5   1        3.22        0.79      0.68 o 
  -1   5   1      563.47      528.04      6.74 o 
   0   5   1      166.90      163.43      3.19 o 
   1   5   1      772.76      693.15     11.77 o 
   2   5   1      268.77      322.54      4.92 o 
   3   5   1     2469.95     2536.07     31.93 o 
   4   5   1       10.08       25.97      2.03 o 
   5   5   1     1674.79     1716.93     24.12 o 
   6   5   1     1556.78     1542.18     22.81 o 
   7   5   1      190.31      170.44      6.08 o 
   8   5   1      186.38      180.27      6.84 o 
   9   5   1       48.55       66.44      6.10 o 
  10   5   1       18.98       14.43      3.88 o 
  11   5   1      272.99      280.34     21.29 o 
 -11   6   1        4.97       12.05      5.09 o 
 -10   6   1      256.87      259.22     12.74 o 
  -9   6   1      137.68      128.45     12.42 o 
  -8   6   1      845.70      788.59     18.05 o 
  -7   6   1        4.27        7.04      2.61 o 
  -6   6   1      480.09      490.53      8.44 o 
  -5   6   1      102.68      127.77      5.67 o 
  -4   6   1      935.83     1097.71     14.07 o 
  -3   6   1      810.54      921.05     10.43 o 
  -2   6   1     3294.69     3367.97     33.48 o 
  -1   6   1     1576.86     1587.46     15.62 o 
   0   6   1      135.01      116.55      2.43 o 
   1   6   1     1497.34     1551.40     17.74 o 
   2   6   1     4658.24     4894.30     51.87 o 
   3   6   1        0.74        7.31      1.29 o 
   4   6   1      461.07      518.99      9.36 o 
   5   6   1      978.65     1014.41     25.08 o 
   6   6   1      282.04      286.15      8.93 o 
   7   6   1        4.89        8.46      2.15 o 
   8   6   1      354.86      320.00     10.89 o 
   9   6   1        7.10       11.79      7.23 o 
  10   6   1      168.33      184.45      9.10 o 
  11   6   1       10.46       10.44      7.23 o 
 -11   7   1       70.21       85.51     16.67 o 
 -10   7   1       67.61       71.98      6.30 o 
  -9   7   1       10.95       13.91      3.82 o 
  -8   7   1      135.68      138.24      8.69 o 
  -7   7   1       12.67        8.15      2.85 o 
  -6   7   1        0.49        1.99      1.45 o 
  -5   7   1       99.86       88.50      3.08 o 
  -4   7   1        1.27       -0.16      0.76 o 
  -3   7   1      595.65      659.71     11.12 o 
  -2   7   1        2.95        6.21      0.67 o 
  -1   7   1       22.42       15.90      1.00 o 
   0   7   1     1708.38     1789.23     18.88 o 
   1   7   1      487.57      496.60      6.17 o 
   2   7   1     3467.70     3699.95     40.03 o 
   3   7   1     1617.91     1618.65     19.09 o 
   4   7   1     1043.87     1102.07     16.50 o 
   5   7   1        2.54        2.40      1.33 o 
   6   7   1       65.66       77.87      6.09 o 
   7   7   1      717.02      701.14     16.91 o 
   8   7   1       97.54       99.53      6.55 o 
   9   7   1        5.89       -0.48      6.02 o 
  10   7   1        0.52        0.86      3.18 o 
  11   7   1      265.62      312.47     22.89 o 
 -11   8   1      179.62      198.41     18.88 o 
 -10   8   1      188.08      189.89      9.65 o 
  -9   8   1      140.67      133.97      7.79 o 
  -8   8   1        0.53       -0.28      2.39 o 
  -7   8   1     2632.38     2525.90     42.20 o 
  -6   8   1      101.63       89.23      5.48 o 
  -5   8   1      223.44      262.02      5.05 o 
  -4   8   1        2.04        1.68      1.37 o 
  -3   8   1     2131.43     2510.48     29.62 o 
  -2   8   1        9.51        3.93      0.96 o 
  -1   8   1      509.18      549.21      6.95 o 
   0   8   1        7.48       23.05      1.99 o 
   1   8   1      797.79      917.77     10.49 o 
   2   8   1        1.55        0.01      0.68 o 
   3   8   1     1838.92     2142.08     24.75 o 
   4   8   1        0.85       -0.74      0.74 o 
   5   8   1        1.44        1.68      1.21 o 
   6   8   1      250.67      235.03      9.83 o 
   7   8   1       90.12      107.81      6.64 o 
   8   8   1      587.71      555.66     17.75 o 
   9   8   1       11.56        7.60      3.98 o 
  10   8   1      160.61      179.41      9.39 o 
  11   8   1        7.19        6.02      7.23 o 
 -11   9   1      305.48      302.83     22.49 o 
 -10   9   1        7.47        7.37      3.67 o 
  -9   9   1       31.23       27.21      4.80 o 
  -8   9   1       54.49       58.89      5.41 o 
  -7   9   1      478.22      449.78     13.21 o 
  -6   9   1       42.04       36.97      4.16 o 
  -5   9   1      956.13      970.18     16.25 o 
  -4   9   1      308.19      268.70      8.35 o 
  -3   9   1     3428.87     3606.55     41.18 o 
  -2   9   1     1198.86     1318.45     15.07 o 
  -1   9   1       67.57       77.31      3.77 o 
   0   9   1     1517.95     1612.19     20.38 o 
   1   9   1     4748.81     5683.35     54.76 o 
   2   9   1     1984.88     2217.46     29.68 o 
   3   9   1        0.91       13.39      2.38 o 
   4   9   1      270.96      325.65      5.65 o 
   5   9   1     1295.27     1227.48     23.86 o 
   6   9   1      170.55      167.59     11.67 o 
   7   9   1      907.57      913.50     20.94 o 
   8   9   1      127.79      137.63      8.00 o 
   9   9   1      157.39      165.98      9.13 o 
  10   9   1        1.93        5.14      5.62 o 
 -11  10   1       62.22       71.49     13.25 o 
 -10  10   1      108.74      121.00      8.59 o 
  -9  10   1       39.67       34.95      5.19 o 
  -8  10   1       54.26       49.32      5.36 o 
  -7  10   1       68.74       69.53      5.85 o 
  -6  10   1      976.48      902.46     20.09 o 
  -5  10   1     1166.47     1144.78     18.73 o 
  -4  10   1      815.85      852.02     13.17 o 
  -3  10   1     2026.31     2129.76     26.43 o 
  -2  10   1       21.41       11.31      0.98 o 
  -1  10   1       22.55       27.01      1.65 o 
   0  10   1     5193.35     5572.99     54.90 o 
   1  10   1     1957.49     2076.51     23.58 o 
   2  10   1     2138.72     2164.21     29.49 o 
   3  10   1      254.50      211.11      6.09 o 
   4  10   1      156.23      143.41      5.50 o 
   5  10   1       96.79       82.12      5.68 o 
   6  10   1     3090.35     2927.71     48.43 o 
   7  10   1        0.20       -3.04      3.27 o 
   8  10   1       17.93       15.86      4.50 o 
   9  10   1       26.36       24.94      4.72 o 
  10  10   1       83.96       87.87     10.01 o 
 -11  11   1      145.47      128.93     16.47 o 
 -10  11   1        0.05        3.98      3.65 o 
  -9  11   1      281.87      282.11     11.88 o 
  -8  11   1      110.97      118.27      7.80 o 
  -7  11   1       62.12       54.55      5.53 o 
  -6  11   1      172.61      175.84     13.65 o 
  -5  11   1      511.47      507.23     10.97 o 
  -4  11   1     1603.80     1546.03     30.92 o 
  -3  11   1     1354.49     1296.50     24.46 o 
  -2  11   1      656.17      591.28      8.95 o 
  -1  11   1      898.92      971.70     12.25 o 
   0  11   1      393.50      403.02      6.77 o 
   1  11   1        6.67        4.15      1.07 o 
   2  11   1       69.27       72.65      3.70 o 
   3  11   1     2327.94     2311.66     31.85 o 
   4  11   1      282.38      311.09     10.55 o 
   5  11   1      352.24      307.97     10.69 o 
   6  11   1      256.12      202.28      9.15 o 
   7  11   1        6.05        7.02      3.74 o 
   8  11   1       68.33       56.99      6.06 o 
   9  11   1      126.66      141.29     12.42 o 
  10  11   1      114.73      134.55     16.87 o 
 -10  12   1      186.74      198.44     11.15 o 
  -9  12   1       74.17       80.36      9.47 o 
  -8  12   1       27.36       30.08      4.93 o 
  -7  12   1        0.99        3.27      4.46 o 
  -6  12   1      782.82      741.71     18.44 o 
  -5  12   1      277.96      259.26      7.63 o 
  -4  12   1      509.07      530.46     11.35 o 
  -3  12   1        4.96        9.50      2.61 o 
  -2  12   1     1575.85     1531.23     19.22 o 
  -1  12   1      183.58      157.47      4.04 o 
   0  12   1     2338.31     2482.94     26.87 o 
   1  12   1       32.95       23.59      1.47 o 
   2  12   1       17.64       16.74      2.23 o 
   3  12   1        0.01       -1.31      1.31 o 
   4  12   1        0.01       -1.73      1.73 o 
   5  12   1      160.63      141.68     14.74 o 
   6  12   1      491.43      463.01     14.38 o 
   7  12   1       29.57       41.46      7.97 o 
   8  12   1       24.75       20.46      4.48 o 
   9  12   1       26.98       21.40      5.06 o 
  10  12   1      453.38      543.81     31.73 o 
 -10  13   1      104.58      113.39     10.91 o 
  -9  13   1      187.93      202.98     15.09 o 
  -8  13   1        1.27        3.23      5.31 o 
  -7  13   1       59.91       59.75      6.89 o 
  -6  13   1        8.95       15.50      3.81 o 
  -5  13   1     1446.07     1358.42     27.22 o 
  -4  13   1      925.00      876.20     15.98 o 
  -3  13   1     1323.83     1327.92     21.23 o 
  -2  13   1       30.65       31.46      1.88 o 
  -1  13   1       18.25       15.83      1.66 o 
   0  13   1        1.30        5.19      1.28 o 
   1  13   1      461.55      500.90      7.49 o 
   2  13   1      652.83      597.34     12.03 o 
   3  13   1      405.25      422.93      9.83 o 
   4  13   1     1198.11     1204.46     28.96 o 
   5  13   1       54.18       57.41      5.54 o 
   6  13   1        1.91        9.69      3.24 o 
   7  13   1       73.85       60.05      6.23 o 
   8  13   1       12.34        9.75      4.04 o 
   9  13   1      199.72      199.29     11.18 o 
  10  13   1       98.42      103.57     21.09 o 
 -10  14   1        9.60       10.84      5.66 o 
  -9  14   1      121.45      108.85      8.70 o 
  -8  14   1        0.08        2.77      3.16 o 
  -7  14   1      222.93      198.72     10.00 o 
  -6  14   1       37.79       30.13      4.80 o 
  -5  14   1      139.46      116.52      8.06 o 
  -4  14   1      434.37      461.67     10.88 o 
  -3  14   1      855.77      851.14     15.76 o 
  -2  14   1     2195.22     2177.23     31.19 o 
  -1  14   1     3303.94     3178.83     33.92 o 
   0  14   1      576.73      621.48      9.52 o 
   1  14   1      403.17      386.16      6.41 o 
   2  14   1     1019.79     1022.85     19.39 o 
   3  14   1        6.53        6.12      2.43 o 
   4  14   1        6.51       11.36      3.19 o 
   5  14   1       26.29       22.65      5.34 o 
   6  14   1       68.82       79.12      7.29 o 
   7  14   1      252.99      245.34     11.24 o 
   8  14   1       35.70       50.96      6.52 o 
   9  14   1      117.35      119.01     10.29 o 
 -10  15   1       40.11       46.74     17.27 o 
  -9  15   1        0.44       -1.50      3.45 o 
  -8  15   1       15.64       14.10      4.45 o 
  -7  15   1      133.17      121.65     13.26 o 
  -6  15   1      113.79      132.85      8.35 o 
  -5  15   1      392.75      376.15     19.36 o 
  -4  15   1     1050.35     1102.41     19.48 o 
  -3  15   1      198.78      228.18      8.58 o 
  -2  15   1      248.44      239.44      7.46 o 
  -1  15   1       10.38       14.42      2.13 o 
   0  15   1     1344.78     1315.01     16.62 o 
   1  15   1      496.18      527.29     11.39 o 
   2  15   1       98.29      103.00      5.06 o 
   3  15   1      245.18      221.90      7.39 o 
   4  15   1     1060.55      993.10     31.65 o 
   5  15   1       19.88        7.66      3.42 o 
   6  15   1        2.68        1.20      2.96 o 
   7  15   1       83.64       77.94      7.39 o 
   8  15   1       70.46       78.43      7.72 o 
   9  15   1       39.77       34.71      7.44 o 
  -9  16   1      140.68      136.73      9.98 o 
  -8  16   1        0.51        1.34      3.42 o 
  -7  16   1      584.63      575.28     35.34 o 
  -6  16   1      118.62      127.54      8.37 o 
  -5  16   1      148.73      123.98      7.80 o 
  -4  16   1       39.29       40.64      3.91 o 
  -3  16   1      102.42       95.44      5.20 o 
  -2  16   1      356.98      342.02     11.54 o 
  -1  16   1      343.06      362.41     10.72 o 
   0  16   1       54.29       43.44      2.83 o 
   1  16   1       51.12       56.65      4.76 o 
   2  16   1     1703.00     1626.58     25.69 o 
   3  16   1       73.56       61.33      5.56 o 
   4  16   1      180.21      159.16      8.64 o 
   5  16   1      107.66       95.78     11.22 o 
   6  16   1        0.06        4.10      5.23 o 
   7  16   1      283.23      291.19     14.77 o 
   8  16   1       26.78       24.40      6.79 o 
   9  16   1      191.53      223.16     14.77 o 
  -9  17   1       88.68      100.31     19.48 o 
  -8  17   1        5.20       11.39      4.52 o 
  -7  17   1       33.83       36.48      5.77 o 
  -6  17   1        0.92        6.01      3.28 o 
  -5  17   1       48.39       40.21      5.78 o 
  -4  17   1     1836.47     1722.54     27.88 o 
  -3  17   1      339.01      328.65     13.89 o 
  -2  17   1      741.87      718.03     14.75 o 
  -1  17   1     1416.78     1314.74     21.81 o 
   0  17   1      391.46      354.21     13.91 o 
   1  17   1      702.15      678.82     15.65 o 
   2  17   1     1355.87     1224.67     21.25 o 
   3  17   1      200.87      179.58      8.79 o 
   4  17   1      619.91      598.09     17.06 o 
   5  17   1       57.34       40.58      5.57 o 
   6  17   1       93.21       99.72      8.26 o 
   7  17   1       59.67       45.71      6.51 o 
   8  17   1        4.22       -0.32      3.52 o 
  -8  18   1      118.11      132.85      9.94 o 
  -7  18   1      484.06      447.89     16.30 o 
  -6  18   1       85.70       79.74      7.38 o 
  -5  18   1       45.81       38.07      8.31 o 
  -4  18   1       26.65       19.11      4.12 o 
  -3  18   1       38.40       45.71      4.21 o 
  -2  18   1      555.17      541.74     13.22 o 
  -1  18   1     1032.93     1034.72     27.53 o 
   0  18   1     1076.73     1027.97     27.12 o 
   1  18   1       27.21       45.46      4.41 o 
   2  18   1        1.56        3.25      2.93 o 
   3  18   1       15.27        5.61      7.00 o 
   4  18   1        1.19        1.61      2.88 o 
   5  18   1       18.41       12.92      4.03 o 
   6  18   1       75.37       67.77      7.83 o 
   7  18   1      131.54      136.56      9.96 o 
   8  18   1        5.89       13.89      4.93 o 
  -8  19   1       91.50      105.49      9.26 o 
  -7  19   1       26.51       18.45      5.67 o 
  -6  19   1      171.41      171.83     10.27 o 
  -5  19   1       57.36       73.88      7.38 o 
  -4  19   1      156.35      142.96      8.61 o 
  -3  19   1      171.27      191.23      7.67 o 
  -2  19   1       27.12       39.02      4.25 o 
  -1  19   1        0.80        1.93      2.97 o 
   0  19   1        4.81       12.29      5.62 o 
   1  19   1        0.01       -0.20      2.84 o 
   2  19   1      111.27      106.74      6.38 o 
   3  19   1      354.25      315.59     24.70 o 
   4  19   1      370.28      373.76     24.90 o 
   5  19   1       75.19       87.20     11.92 o 
   6  19   1        0.22       -4.23      4.23 o 
   7  19   1       44.10       54.32      7.45 o 
  -7  20   1        1.33        4.85      4.30 o 
  -6  20   1        0.13        2.22      3.85 o 
  -5  20   1       33.79       40.87      5.93 o 
  -4  20   1        1.49        2.83      3.27 o 
  -3  20   1       51.56       59.22      5.29 o 
  -2  20   1        9.45       11.83      4.05 o 
  -1  20   1       39.79       48.69      6.46 o 
   0  20   1      130.60      111.56     28.11 o 
   1  20   1        7.50       17.03      4.80 o 
   2  20   1       69.25       71.61      7.43 o 
   3  20   1        0.75       -0.26      3.61 o 
   4  20   1        9.43       13.91      4.63 o 
   5  20   1      115.74      129.68     20.08 o 
   6  20   1       23.19       31.17      8.84 o 
   7  20   1        3.40        1.01      4.34 o 
  -7  21   1      245.58      293.42     14.02 o 
  -6  21   1      153.19      159.24     10.49 o 
  -5  21   1      159.35      196.01     12.73 o 
  -4  21   1       56.47       62.36      7.42 o 
  -3  21   1        4.83        3.21      6.02 o 
  -2  21   1      284.67      304.32     14.86 o 
  -1  21   1        0.47        6.08      3.83 o 
   0  21   1       11.81       11.70      5.62 o 
   1  21   1        0.06        2.23      3.54 o 
   2  21   1      135.11      129.33     15.26 o 
   3  21   1        0.17       -0.62      2.97 o 
   4  21   1       83.05       76.37      8.39 o 
   5  21   1      104.10      122.59     10.61 o 
   6  21   1       16.34       11.79      5.11 o 
  -6  22   1       61.97       87.25      9.83 o 
  -5  22   1       19.10       26.20      9.44 o 
  -4  22   1       32.19       22.49      9.64 o 
  -3  22   1        0.99        3.21      5.62 o 
  -2  22   1       26.07       34.92      8.03 o 
  -1  22   1       17.98       31.83      8.03 o 
   0  22   1      246.37      253.15     17.67 o 
   1  22   1      176.34      206.71     12.64 o 
   2  22   1        3.63       -0.40      5.22 o 
   3  22   1       13.26       14.06      8.03 o 
   4  22   1        0.59        3.92      3.95 o 
   5  22   1       17.12       13.75      5.49 o 
   6  22   1        4.63        7.94      5.25 o 
  -5  23   1      226.88      265.08     24.10 o 
  -4  23   1       94.94      106.03     16.07 o 
  -3  23   1      171.07      197.60     20.08 o 
  -2  23   1      139.46      157.86     24.90 o 
  -1  23   1        3.02       -2.30      5.82 o 
   0  23   1        0.01        2.68      3.76 o 
   1  23   1       20.51       24.87      6.10 o 
   2  23   1        0.03       -4.42      5.22 o 
   3  23   1        2.36        6.83      6.83 o 
   4  23   1      174.98      215.28     21.69 o 
   5  23   1      157.35      160.75     12.35 o 
  -4  24   1       92.08       92.78     16.07 o 
  -3  24   1        1.12       -1.61      6.43 o 
  -2  24   1      114.35      130.90     10.98 o 
  -1  24   1      186.18      214.27     13.47 o 
   0  24   1      195.58      182.05     13.66 o 
   1  24   1       65.81       88.36     14.46 o 
   2  24   1       87.04       92.78     14.86 o 
   3  24   1       24.50       33.34     10.84 o 
   4  24   1        0.09       -6.02      6.02 o 
  -3  25   1      166.89      230.54     22.89 o 
  -2  25   1       21.98       27.71     10.04 o 
  -1  25   1       17.03       21.50      6.35 o 
   0  25   1       27.65       26.61      6.75 o 
   1  25   1      227.81      202.83     20.08 o 
   2  25   1       32.96       49.40     12.45 o 
   3  25   1      360.98      410.47     29.32 o 
  -1  26   1       76.08       66.90      9.49 o 
   0  26   1       71.89       75.32     10.24 o 
 -10   0   2      555.04      515.55     23.09 o 
  -8   0   2      585.13      608.18     17.32 o 
  -6   0   2     1123.25     1206.43     25.84 o 
  -4   0   2       23.63        8.22      1.83 o 
  -2   0   2     5303.34     5344.24     71.15 o 
   0   0   2    22866.29    19108.54    216.59 o 
   2   0   2      160.21      187.67      4.49 o 
   4   0   2     1696.40     1881.88     28.55 o 
   6   0   2     3679.61     3739.32     54.68 o 
   8   0   2      819.28      854.73     46.59 o 
  10   0   2        3.03        1.48      3.66 o 
 -12   1   2       14.57       23.29      8.43 o 
 -11   1   2      280.80      294.55     12.64 o 
 -10   1   2       17.32       18.38      2.51 o 
  -9   1   2       28.89       30.33      2.94 o 
  -8   1   2       89.69       92.05      3.94 o 
  -7   1   2     3043.00     3033.50     39.65 o 
  -6   1   2       12.56       13.55      1.94 o 
  -5   1   2     3037.31     3109.44     39.04 o 
  -4   1   2      795.04      902.80     13.38 o 
  -3   1   2     6994.66     7029.65     81.29 o 
  -2   1   2    33783.12    27932.77    322.32 o 
  -1   1   2      815.30      901.29      7.26 o 
   0   1   2    10385.96     9809.39    203.93 o 
   1   1   2     1085.73     1123.41     11.96 o 
   2   1   2     4779.01     5081.00     48.98 o 
   3   1   2       95.62       56.56      2.57 o 
   4   1   2      302.22      395.84      7.60 o 
   5   1   2      126.66      166.91      3.79 o 
   6   1   2       50.36       47.03      2.76 o 
   7   1   2        7.92       10.47      2.34 o 
   8   1   2       23.30       18.12      2.90 o 
   9   1   2      239.44      236.78      8.07 o 
  10   1   2       40.23       42.30      4.81 o 
  11   1   2      229.53      291.59     20.89 o 
 -12   2   2       54.17       57.43     11.25 o 
 -11   2   2        3.68        3.66      2.67 o 
 -10   2   2       81.04       75.62      6.84 o 
  -9   2   2       24.05       28.60      2.98 o 
  -8   2   2      262.63      227.97      5.69 o 
  -7   2   2      636.41      649.89     10.24 o 
  -6   2   2     1000.82     1049.46     13.97 o 
  -5   2   2        9.25       11.90      1.66 o 
  -4   2   2      139.34      141.51      5.57 o 
  -3   2   2      775.56      784.19      9.24 o 
  -2   2   2      101.57      131.19      2.23 o 
  -1   2   2      634.55      648.59      5.76 o 
   0   2   2    10135.22    10146.81     89.42 o 
   1   2   2      554.52      593.87      6.92 o 
   2   2   2      165.81      195.23      3.45 o 
   3   2   2      177.64      226.03      3.98 o 
   4   2   2       13.70        9.92      1.05 o 
   5   2   2      402.55      378.94      6.14 o 
   6   2   2     1404.29     1385.92     18.66 o 
   7   2   2      419.75      387.71      9.37 o 
   8   2   2     1008.69      952.96     17.40 o 
   9   2   2      293.55      276.70      9.39 o 
  10   2   2        7.09       11.03      3.70 o 
  11   2   2        4.82        1.61      5.62 o 
 -12   3   2       91.55      102.82     13.66 o 
 -11   3   2       83.99       85.90      5.45 o 
 -10   3   2      162.91      172.42      7.70 o 
  -9   3   2        4.36        5.21      2.10 o 
  -8   3   2        0.07        0.33      1.16 o 
  -7   3   2      680.13      688.12     10.76 o 
  -6   3   2       12.12        8.06      1.20 o 
  -5   3   2     1669.19     1705.50     18.58 o 
  -4   3   2      337.25      357.84      5.27 o 
  -3   3   2     2683.66     2810.05     25.84 o 
  -2   3   2    10145.91    10137.03    110.04 o 
  -1   3   2     1684.62     1720.28     21.77 o 
   0   3   2     1716.68     1850.37     18.99 o 
   1   3   2      166.06      208.68      3.72 o 
   2   3   2     2668.11     2688.06     29.34 o 
   3   3   2      110.00      138.48      3.88 o 
   4   3   2     1599.41     1608.70     22.05 o 
   5   3   2      250.52      225.06      5.85 o 
   6   3   2        6.72        2.83      1.54 o 
   7   3   2       58.85       53.93      4.69 o 
   8   3   2      367.29      330.04      9.08 o 
   9   3   2       52.50       52.27      4.46 o 
  10   3   2        4.22        4.69      3.40 o 
  11   3   2       15.43       26.51      8.84 o 
 -12   4   2       27.08       31.73      9.24 o 
 -11   4   2      551.36      591.42     33.94 o 
 -10   4   2      236.55      219.29      8.98 o 
  -9   4   2      345.60      365.84      9.29 o 
  -8   4   2       31.07       28.72      3.01 o 
  -7   4   2     1334.90     1386.22     16.67 o 
  -6   4   2      543.25      554.26      8.11 o 
  -5   4   2      194.32      163.90      4.04 o 
  -4   4   2      999.42     1076.53     11.41 o 
  -3   4   2       84.12       89.59      2.18 o 
  -2   4   2      643.50      611.96      7.58 o 
  -1   4   2     1002.06      989.01     10.18 o 
   0   4   2     1036.66     1047.82     11.51 o 
   1   4   2     1176.04     1171.02     15.63 o 
   2   4   2      199.05      203.66      4.61 o 
   3   4   2       88.30       93.96      3.25 o 
   4   4   2       20.95       28.89      2.22 o 
   5   4   2      335.88      294.51      7.12 o 
   6   4   2      225.96      221.18     10.61 o 
   7   4   2       26.31       26.93      2.57 o 
   8   4   2     1852.74     1810.82     27.87 o 
   9   4   2      102.59      102.36      6.68 o 
  10   4   2       58.18       67.38      6.42 o 
  11   4   2       40.57       30.52      9.64 o 
 -12   5   2       55.63       63.06     12.05 o 
 -11   5   2      123.32      126.34      9.54 o 
 -10   5   2       30.06       24.96      6.36 o 
  -9   5   2       58.47       46.96      4.66 o 
  -8   5   2      501.15      500.11     12.93 o 
  -7   5   2       21.48       19.53      1.89 o 
  -6   5   2       33.08       36.85      2.05 o 
  -5   5   2       45.84       53.56      3.01 o 
  -4   5   2     1383.19     1356.47     14.90 o 
  -3   5   2      699.66      699.56     10.09 o 
  -2   5   2     1400.82     1525.77     17.81 o 
  -1   5   2     2227.60     2206.14     20.79 o 
   0   5   2      238.44      256.47      3.82 o 
   1   5   2       52.18       45.74      3.01 o 
   2   5   2       43.85       75.82      2.84 o 
   3   5   2      231.05      305.19      7.07 o 
   4   5   2      417.44      433.64      8.72 o 
   5   5   2       33.93       31.40      2.59 o 
   6   5   2      342.64      334.25     11.71 o 
   7   5   2      211.19      202.83      5.92 o 
   8   5   2        3.84       -2.30      2.30 o 
   9   5   2       12.78       11.36      3.63 o 
  10   5   2      276.20      306.49     11.84 o 
  11   5   2       51.29       52.21     11.65 o 
 -12   6   2        4.19        8.84      7.23 o 
 -11   6   2       83.36       91.86      8.51 o 
 -10   6   2        0.77        0.36      2.77 o 
  -9   6   2       93.51      114.88      7.76 o 
  -8   6   2       62.63       70.43      4.23 o 
  -7   6   2     2108.47     2140.90     24.00 o 
  -6   6   2       35.28       41.79      2.64 o 
  -5   6   2       17.23       18.64      1.49 o 
  -4   6   2      518.98      645.25      9.76 o 
  -3   6   2      429.95      379.76      7.21 o 
  -2   6   2     1485.58     1474.91     16.14 o 
  -1   6   2      497.12      415.04     10.06 o 
   0   6   2      333.03      346.58      5.84 o 
   1   6   2      156.29      174.69      3.75 o 
   2   6   2      219.76      239.07      4.42 o 
   3   6   2       14.43       13.41      1.63 o 
   4   6   2       12.76       26.25      2.21 o 
   5   6   2       27.00       36.24      2.80 o 
   6   6   2      789.42      721.65     20.93 o 
   7   6   2       71.73       67.55      5.18 o 
   8   6   2     1271.73     1178.63     28.46 o 
   9   6   2      231.01      266.82     10.69 o 
  10   6   2        4.63        7.22      3.74 o 
 -11   7   2       24.81       16.99      7.23 o 
 -10   7   2        0.31        2.44      2.93 o 
  -9   7   2        6.36        6.84      4.92 o 
  -8   7   2     1297.62     1217.65     24.36 o 
  -7   7   2      546.13      521.27      9.22 o 
  -6   7   2      634.46      603.20     10.53 o 
  -5   7   2        0.30        1.87      1.07 o 
  -4   7   2        4.96        2.37      1.13 o 
  -3   7   2      752.73      901.04     11.09 o 
  -2   7   2       32.96       45.23      1.92 o 
  -1   7   2       15.61       25.60      1.38 o 
   0   7   2     1230.46     1342.76     14.75 o 
   1   7   2      329.55      334.28      5.76 o 
   2   7   2     1671.96     1566.97     18.68 o 
   3   7   2       63.97       65.04      4.12 o 
   4   7   2     1402.49     1463.57     21.13 o 
   5   7   2       20.68       15.46      2.12 o 
   6   7   2       49.86       37.68      4.15 o 
   7   7   2       34.71       41.15      4.48 o 
   8   7   2        0.02        1.04      2.63 o 
   9   7   2        2.67        1.74      3.10 o 
  10   7   2      308.88      322.58     13.05 o 
 -11   8   2      330.76      362.48     56.63 o 
 -10   8   2       34.23       30.46      4.86 o 
  -9   8   2       52.96       60.36      5.71 o 
  -8   8   2      513.33      502.62     16.05 o 
  -7   8   2      526.87      496.14     16.52 o 
  -6   8   2       30.23       29.23      2.01 o 
  -5   8   2       70.19       70.93      2.79 o 
  -4   8   2      781.15      878.13     12.33 o 
  -3   8   2     1006.01     1003.49     12.24 o 
  -2   8   2      443.64      496.10      7.17 o 
  -1   8   2       21.33        6.89      1.06 o 
   0   8   2     3551.84     3821.57     37.75 o 
   1   8   2     3466.86     3705.90     40.68 o 
   2   8   2     1782.22     1947.07     22.89 o 
   3   8   2      922.70      989.85     12.99 o 
   4   8   2        0.10        1.77      1.58 o 
   5   8   2       14.02        6.69      1.78 o 
   6   8   2      706.01      651.59     16.07 o 
   7   8   2      659.37      631.64     27.39 o 
   8   8   2       13.51       12.88      3.67 o 
   9   8   2       71.29       54.18      5.90 o 
  10   8   2       20.28       22.90      4.92 o 
 -11   9   2        0.43       -3.34      3.34 o 
 -10   9   2       10.27       11.58      5.19 o 
  -9   9   2       18.62       19.03      4.32 o 
  -8   9   2      260.95      285.56     11.83 o 
  -7   9   2       10.31       15.66      3.46 o 
  -6   9   2      194.55      190.03      6.43 o 
  -5   9   2       16.93       17.87      2.59 o 
  -4   9   2     3450.05     3505.56     36.21 o 
  -3   9   2       98.51      128.23      4.52 o 
  -2   9   2      670.94      751.48      9.92 o 
  -1   9   2     1056.03     1100.16     13.18 o 
   0   9   2       68.64       56.70      2.84 o 
   1   9   2       95.56       93.04      4.64 o 
   2   9   2      330.70      458.16      8.10 o 
   3   9   2       43.73       42.30      2.06 o 
   4   9   2     1646.99     1607.31     23.20 o 
   5   9   2       46.92       56.86      5.25 o 
   6   9   2        2.35        2.96      2.67 o 
   7   9   2       65.64       66.95     10.10 o 
   8   9   2        0.11        0.95      2.81 o 
   9   9   2        5.20       10.04      6.02 o 
  10   9   2      218.88      263.87     21.69 o 
 -11  10   2      168.06      185.48     20.68 o 
 -10  10   2       90.77       83.53      7.33 o 
  -9  10   2      219.51      246.96     10.73 o 
  -8  10   2      143.12      136.01      7.95 o 
  -7  10   2      229.17      228.25      9.42 o 
  -6  10   2        0.90        1.07      2.17 o 
  -5  10   2        0.05        2.62      1.97 o 
  -4  10   2      155.83      181.12      7.59 o 
  -3  10   2      342.25      328.73      5.65 o 
  -2  10   2     1377.77     1538.81     17.77 o 
  -1  10   2        3.70        0.92      0.94 o 
   0  10   2      794.81      924.09     15.36 o 
   1  10   2     4440.00     4465.13     53.07 o 
   2  10   2      175.90      203.76      4.61 o 
   3  10   2      406.53      371.28      9.70 o 
   4  10   2       26.97       34.94      4.04 o 
   5  10   2      222.54      196.07     15.13 o 
   6  10   2     1028.43      958.59     21.55 o 
   7  10   2      236.94      211.96      9.73 o 
   8  10   2       11.37        4.31      3.02 o 
   9  10   2       33.63       37.33      5.66 o 
  10  10   2       26.76       26.91      9.64 o 
 -11  11   2        0.93        1.95      4.68 o 
 -10  11   2       38.58       46.72      6.23 o 
  -9  11   2       74.62       70.57      6.72 o 
  -8  11   2       34.33       40.10      5.20 o 
  -7  11   2       44.08       44.09      7.78 o 
  -6  11   2     4290.74     4275.32     56.28 o 
  -5  11   2       79.58       75.77      4.46 o 
  -4  11   2     1996.36     1933.13     28.25 o 
  -3  11   2       74.07       77.07      2.44 o 
  -2  11   2     1454.25     1532.72     17.94 o 
  -1  11   2      869.85      909.08     12.48 o 
   0  11   2      122.71      121.39      3.73 o 
   1  11   2        2.73        5.61      1.73 o 
   2  11   2      230.15      216.56      5.05 o 
   3  11   2       18.61       13.31      2.13 o 
   4  11   2      630.74      634.13     20.08 o 
   5  11   2     1149.91     1129.49     23.82 o 
   6  11   2      291.10      259.86     10.57 o 
   7  11   2      492.55      490.50     21.70 o 
   8  11   2        0.07        0.84      4.06 o 
   9  11   2        3.57        0.24      3.35 o 
  10  11   2      197.56      171.90     18.48 o 
 -11  12   2        1.71        5.34      4.82 o 
 -10  12   2      216.11      218.57     14.37 o 
  -9  12   2      445.57      447.06     15.37 o 
  -8  12   2      127.87      110.86     17.33 o 
  -7  12   2      749.04      729.99     18.90 o 
  -6  12   2      445.79      449.44     16.28 o 
  -5  12   2     1255.47     1215.17     20.49 o 
  -4  12   2      560.90      540.74     11.72 o 
  -3  12   2     1657.62     1713.36     26.90 o 
  -2  12   2       62.66       74.80      3.08 o 
  -1  12   2        1.82        4.95      1.31 o 
   0  12   2       56.57       64.48      2.87 o 
   1  12   2      464.42      505.06      7.54 o 
   2  12   2       25.56       31.67      2.27 o 
   3  12   2      116.20       94.11      7.01 o 
   4  12   2      365.62      390.78     12.20 o 
   5  12   2      453.92      404.32     12.96 o 
   6  12   2      197.63      204.91      9.64 o 
   7  12   2      460.61      417.27     14.27 o 
   8  12   2       29.79       34.53      5.68 o 
   9  12   2       23.63       22.16      5.17 o 
 -10  13   2        2.12        5.81      4.68 o 
  -9  13   2        7.77       15.98      4.59 o 
  -8  13   2       88.84       82.43      8.83 o 
  -7  13   2      412.40      381.86     13.40 o 
  -6  13   2      511.84      491.57     14.65 o 
  -5  13   2       75.44       94.23      5.20 o 
  -4  13   2      643.02      608.51     12.77 o 
  -3  13   2      754.13      759.11     15.65 o 
  -2  13   2      270.65      277.11      6.09 o 
  -1  13   2        7.53        4.55      1.32 o 
   0  13   2      334.46      375.35      8.17 o 
   1  13   2        0.97       -0.01      1.01 o 
   2  13   2     1316.68     1302.56     20.87 o 
   3  13   2      548.34      583.90     15.04 o 
   4  13   2      680.13      692.01     17.47 o 
   5  13   2      160.57      183.05      9.63 o 
   6  13   2        5.46       -1.40      2.64 o 
   7  13   2       14.38       11.28      3.93 o 
   8  13   2       32.52       40.67      7.64 o 
   9  13   2      139.71      130.20     11.57 o 
 -10  14   2      197.48      219.28     14.62 o 
  -9  14   2      185.99      189.86     12.62 o 
  -8  14   2      158.92      202.86     13.81 o 
  -7  14   2      365.39      336.38     12.84 o 
  -6  14   2     1342.93     1282.45     31.90 o 
  -5  14   2      600.62      567.91     20.93 o 
  -4  14   2      428.81      430.18     18.78 o 
  -3  14   2       52.49       53.70      3.97 o 
  -2  14   2      579.50      545.62     11.60 o 
  -1  14   2      377.66      364.06      7.45 o 
   0  14   2      361.69      351.36      6.39 o 
   1  14   2      410.53      438.03      8.38 o 
   2  14   2        4.81        3.80      1.97 o 
   3  14   2       32.13       39.91      4.62 o 
   4  14   2      125.30       95.82      6.73 o 
   5  14   2      422.22      405.37     13.67 o 
   6  14   2      154.18      149.52      8.85 o 
   7  14   2        4.47        6.50      3.73 o 
   8  14   2       65.35       70.04      7.30 o 
   9  14   2        0.52        1.31      3.60 o 
 -10  15   2       39.73       68.25      9.44 o 
  -9  15   2       56.60       52.36      6.87 o 
  -8  15   2        9.14        2.49      3.32 o 
  -7  15   2       49.95       53.52      6.15 o 
  -6  15   2      403.67      366.19     13.13 o 
  -5  15   2        4.22        9.13      2.81 o 
  -4  15   2     1098.08     1068.97     19.32 o 
  -3  15   2     3133.15     3018.84     65.22 o 
  -2  15   2      939.20      922.81     16.76 o 
  -1  15   2     1142.15     1103.85     15.94 o 
   0  15   2        5.39        8.93      1.54 o 
   1  15   2     1344.10     1266.71     23.19 o 
   2  15   2        1.28        2.72      2.04 o 
   3  15   2     2746.65     2479.97     42.72 o 
   4  15   2        4.07        5.26      3.42 o 
   5  15   2      673.16      587.14     17.20 o 
   6  15   2        0.27        1.53      2.98 o 
   7  15   2        7.92        6.05      3.85 o 
   8  15   2        1.96       -0.01      3.46 o 
   9  15   2      183.71      212.04     26.71 o 
  -9  16   2       19.30       21.09      5.53 o 
  -8  16   2      236.44      237.69     11.97 o 
  -7  16   2       10.35        5.27      4.53 o 
  -6  16   2       55.07       58.63      7.85 o 
  -5  16   2        9.21        3.59      3.14 o 
  -4  16   2      603.83      585.74     13.33 o 
  -3  16   2      732.94      668.78     14.17 o 
  -2  16   2      514.60      501.24     15.71 o 
  -1  16   2      137.70      118.25      7.77 o 
   0  16   2      492.37      504.69     15.13 o 
   1  16   2      183.64      167.86      7.18 o 
   2  16   2        0.37        9.04      2.42 o 
   3  16   2       59.95       57.26      5.62 o 
   4  16   2      679.58      635.50     21.52 o 
   5  16   2      471.36      460.32     15.35 o 
   6  16   2       51.78       57.96      6.61 o 
   7  16   2        6.76        2.28      3.71 o 
   8  16   2      181.91      223.50     16.23 o 
  -9  17   2        0.41        2.12      4.68 o 
  -8  17   2        0.04       -3.17      3.17 o 
  -7  17   2       75.94       77.80      7.43 o 
  -6  17   2      183.02      166.87     19.55 o 
  -5  17   2      528.77      516.16     28.96 o 
  -4  17   2       69.33       65.63      6.37 o 
  -3  17   2      467.30      458.80     11.57 o 
  -2  17   2      200.57      209.46      7.46 o 
  -1  17   2        0.05       -1.54      1.94 o 
   0  17   2     1597.40     1531.14     27.54 o 
   1  17   2       67.94       89.62     10.05 o 
   2  17   2      682.17      660.66     20.82 o 
   3  17   2       20.07       26.40      4.99 o 
   4  17   2       46.85       23.89      4.71 o 
   5  17   2      289.25      274.05     15.94 o 
   6  17   2       32.03       33.41      5.57 o 
   7  17   2      223.96      222.93     12.08 o 
   8  17   2        3.34        2.90      6.13 o 
  -9  18   2       37.95       27.82      7.14 o 
  -8  18   2      251.14      269.71     13.78 o 
  -7  18   2       23.99       18.19      4.84 o 
  -6  18   2      152.00      148.93     11.34 o 
  -5  18   2        3.69        6.69      3.60 o 
  -4  18   2      114.30      103.38      5.98 o 
  -3  18   2        3.71        8.90      2.77 o 
  -2  18   2     1183.51     1139.10     20.39 o 
  -1  18   2        5.81        7.63      3.41 o 
   0  18   2      201.57      207.14     19.28 o 
   1  18   2      795.42      728.92     17.01 o 
   2  18   2      267.28      251.43     11.77 o 
   3  18   2      262.16      280.41     13.09 o 
   4  18   2        3.23       -0.30      6.83 o 
   5  18   2        5.48        8.12      6.55 o 
   6  18   2       12.28       14.25      4.61 o 
   7  18   2       39.46       30.72      9.52 o 
  -8  19   2        0.18        4.52      3.83 o 
  -7  19   2      158.65      162.32     10.54 o 
  -6  19   2        8.68        5.29      3.90 o 
  -5  19   2       90.30       99.36      7.74 o 
  -4  19   2        4.24        7.40      2.70 o 
  -3  19   2      248.08      268.17      9.04 o 
  -2  19   2      695.80      682.16     21.53 o 
  -1  19   2      309.89      306.73     19.88 o 
   0  19   2      212.33      194.88     18.07 o 
   1  19   2      411.65      363.61     26.71 o 
   2  19   2        0.34        1.31      6.23 o 
   3  19   2       33.08       39.11      6.08 o 
   4  19   2       35.51       35.34      9.64 o 
   5  19   2      116.03      128.53     10.69 o 
   6  19   2       14.10       19.08      5.69 o 
   7  19   2       73.18       96.29     10.50 o 
  -8  20   2      204.25      219.47     15.03 o 
  -7  20   2       13.99       11.33      4.53 o 
  -6  20   2       39.13       40.09      7.12 o 
  -5  20   2        1.70        1.54      3.10 o 
  -4  20   2        2.08        1.02      3.03 o 
  -3  20   2       98.09       99.81      9.32 o 
  -2  20   2      153.73      134.47      9.72 o 
  -1  20   2      113.66      119.59      9.36 o 
   0  20   2      149.30      155.94     10.21 o 
   1  20   2       52.68       53.41      6.67 o 
   2  20   2       84.75      110.37      8.59 o 
   3  20   2       38.49       38.92      6.08 o 
   4  20   2        3.64        3.21      4.02 o 
   5  20   2        0.83        0.94      3.76 o 
   6  20   2       48.60       46.47      7.94 o 
  -7  21   2       10.75       11.09      4.58 o 
  -6  21   2       12.40       25.99      5.36 o 
  -5  21   2       12.44       17.99      5.70 o 
  -4  21   2       50.24       66.27      8.84 o 
  -3  21   2       80.34       75.00      8.00 o 
  -2  21   2      245.00      250.22     23.29 o 
  -1  21   2       29.15       21.32      5.20 o 
   0  21   2       67.56       52.94      7.08 o 
   1  21   2       51.20       57.12      7.32 o 
   2  21   2       61.55       38.56      9.64 o 
   3  21   2      152.47      166.05     11.19 o 
   4  21   2       22.33       26.33      6.06 o 
   5  21   2       76.54       81.85      9.26 o 
   6  21   2       23.46       32.89     19.48 o 
  -6  22   2       28.55       34.34      7.04 o 
  -5  22   2       27.13       36.63      7.23 o 
  -4  22   2       48.92       52.61     12.45 o 
  -3  22   2        9.43        8.08      5.62 o 
  -2  22   2       35.53       31.43      6.10 o 
  -1  22   2       52.89       57.56      7.65 o 
   0  22   2      159.78      178.72     16.87 o 
   1  22   2      157.49      171.10     16.87 o 
   2  22   2       11.98       16.07      7.63 o 
   3  22   2       25.88       31.33     10.04 o 
   4  22   2        0.05        0.11      3.56 o 
   5  22   2      162.01      203.09     14.06 o 
  -6  23   2       42.77       56.53     15.46 o 
  -5  23   2      111.01      128.93     18.07 o 
  -4  23   2      293.41      269.90     23.29 o 
  -3  23   2      575.20      693.62     36.95 o 
  -2  23   2      118.72      153.98     18.68 o 
  -1  23   2       68.19       77.41     10.64 o 
   0  23   2        4.55        5.75      4.40 o 
   1  23   2        4.05       -1.61      4.82 o 
   2  23   2        0.06       -4.82      4.82 o 
   3  23   2        9.53        9.24      7.63 o 
   4  23   2       30.13       18.88      9.24 o 
  -5  24   2       19.07       34.14     11.65 o 
  -4  24   2        5.83        9.24      8.03 o 
  -3  24   2        1.78        2.81      6.02 o 
  -2  24   2        1.70        1.05      4.05 o 
  -1  24   2      155.03      173.16     12.35 o 
   0  24   2        0.01        1.23      4.23 o 
   1  24   2        0.04        2.01      5.62 o 
   2  24   2        1.99       14.06      8.03 o 
   3  24   2       75.30      104.83     16.47 o 
  -3  25   2        0.04       -5.62      6.43 o 
  -2  25   2        0.79        1.43      4.34 o 
  -1  25   2        8.67       12.45      7.83 o 
   0  25   2       14.77       17.67      8.03 o 
   1  25   2      220.23      234.56     21.69 o 
   2  25   2      127.71      181.94     20.48 o 
 -11   0   3      158.97      178.97      8.62 o 
  -9   0   3     1985.81     1921.41     40.75 o 
  -7   0   3      326.44      258.21     10.08 o 
  -5   0   3      169.75      179.99      7.24 o 
  -3   0   3      132.13      117.59      4.71 o 
  -1   0   3    33918.65    29118.90    360.31 o 
   1   0   3     3258.03     3196.25     45.03 o 
   3   0   3      232.47      302.81      8.62 o 
   5   0   3        0.15        0.51      1.39 o 
   7   0   3      796.15      813.50     37.95 o 
   9   0   3       31.79       31.97      5.82 o 
 -12   1   3      164.59      149.70      7.08 o 
 -11   1   3       91.37       77.75      4.24 o 
 -10   1   3      179.21      199.20      7.30 o 
  -9   1   3       48.04       56.24      3.21 o 
  -8   1   3      482.18      473.97     10.59 o 
  -7   1   3        0.03        0.70      1.41 o 
  -6   1   3     2928.71     3133.18     40.34 o 
  -5   1   3      875.51      938.81     14.73 o 
  -4   1   3     1663.13     1744.67     20.73 o 
  -3   1   3     1317.51     1346.92     14.85 o 
  -2   1   3      683.31      731.06      6.65 o 
  -1   1   3        1.34        7.57      3.76 o 
   0   1   3    46780.45    38272.37    315.42 o 
   1   1   3      217.11      253.56      4.52 o 
   2   1   3     1071.03     1058.90     12.19 o 
   3   1   3      135.30      163.16      3.88 o 
   4   1   3     1674.53     1726.51     23.75 o 
   5   1   3      232.90      246.78      4.89 o 
   6   1   3       11.98       11.85      1.95 o 
   7   1   3       77.97       70.55      4.41 o 
   8   1   3        1.65        3.48      2.30 o 
   9   1   3      102.03       89.86      5.56 o 
  10   1   3       73.21       89.53      6.20 o 
 -12   2   3       36.55       47.42      4.74 o 
 -11   2   3      304.90      321.97     10.16 o 
 -10   2   3       35.23       44.82      3.68 o 
  -9   2   3     1537.55     1531.01     19.02 o 
  -8   2   3       97.66      106.72      3.91 o 
  -7   2   3      890.90      888.08     15.39 o 
  -6   2   3     1126.77     1135.06     17.69 o 
  -5   2   3     3420.27     3869.02     47.90 o 
  -4   2   3     6227.44     6735.07     64.49 o 
  -3   2   3       62.64       43.68      1.23 o 
  -2   2   3     8366.93     8807.92     65.22 o 
  -1   2   3     2074.64     2053.09     27.05 o 
   0   2   3     5816.06     6114.17     48.25 o 
   1   2   3       70.83       77.55      2.02 o 
   2   2   3      462.06      509.81      6.92 o 
   3   2   3     3023.63     3285.95     33.23 o 
   4   2   3      361.37      395.86      6.14 o 
   5   2   3      139.28      128.79      4.15 o 
   6   2   3      109.27      110.99      4.56 o 
   7   2   3     2386.57     2149.11     31.50 o 
   8   2   3       12.55       13.93      2.91 o 
   9   2   3      332.95      318.49      9.87 o 
  10   2   3        3.53        0.63      3.46 o 
 -12   3   3       42.40       43.69      5.75 o 
 -11   3   3        1.64       -1.53      3.09 o 
 -10   3   3      206.79      224.94     10.43 o 
  -9   3   3        4.82       13.22      2.38 o 
  -8   3   3      629.81      590.02      9.30 o 
  -7   3   3     2017.21     2031.52     22.78 o 
  -6   3   3      196.56      186.92      6.53 o 
  -5   3   3     1448.36     1352.85     15.75 o 
  -4   3   3      246.09      246.63      3.56 o 
  -3   3   3     2535.00     2598.95     22.86 o 
  -2   3   3     1294.44     1341.80     11.28 o 
  -1   3   3     1587.78     1589.75     15.65 o 
   0   3   3     5808.73     6199.85     55.53 o 
   1   3   3      471.06      553.14      6.64 o 
   2   3   3      131.94       99.68      3.41 o 
   3   3   3       67.70       80.88      2.42 o 
   4   3   3     1124.67     1032.32     14.37 o 
   5   3   3      112.25      106.53      3.87 o 
   6   3   3      106.27      122.49      4.45 o 
   7   3   3       32.69       28.09      3.33 o 
   8   3   3      335.47      323.76     11.77 o 
   9   3   3       65.25       58.98      5.95 o 
  10   3   3       43.96       43.86      5.65 o 
 -12   4   3        7.30        2.84      3.82 o 
 -11   4   3        6.38        7.66      3.95 o 
 -10   4   3      131.40      160.39      7.51 o 
  -9   4   3        5.90        6.85      2.20 o 
  -8   4   3        1.76        1.31      1.35 o 
  -7   4   3      368.26      342.43      6.42 o 
  -6   4   3     1008.09     1007.77     11.76 o 
  -5   4   3       53.45       67.34      2.27 o 
  -4   4   3     1912.25     2140.06     20.95 o 
  -3   4   3      400.22      470.20      6.06 o 
  -2   4   3     1012.69      986.06      9.89 o 
  -1   4   3     1062.94     1065.45     12.86 o 
   0   4   3     4517.90     4536.44     41.42 o 
   1   4   3     2291.29     2408.72     27.11 o 
   2   4   3      429.12      452.95      6.98 o 
   3   4   3      529.18      569.72     11.50 o 
   4   4   3      848.45      804.68     12.02 o 
   5   4   3      129.81      107.59      3.93 o 
   6   4   3      108.03       95.40      4.07 o 
   7   4   3      124.37      126.73      7.59 o 
   8   4   3      183.88      179.95      7.20 o 
   9   4   3        9.98       15.37      4.04 o 
  10   4   3       10.84       17.42      4.63 o 
 -12   5   3        0.25       -5.22      5.22 o 
 -11   5   3       36.76       37.34      5.87 o 
 -10   5   3       56.74       51.82      5.02 o 
  -9   5   3      250.02      243.42      8.06 o 
  -8   5   3     1161.99     1052.00     14.23 o 
  -7   5   3     1123.30     1098.30     14.18 o 
  -6   5   3        2.66        3.33      1.18 o 
  -5   5   3     1214.98     1155.67     12.89 o 
  -4   5   3     1052.48     1129.30     13.15 o 
  -3   5   3      971.47     1051.76     13.60 o 
  -2   5   3      110.89       96.57      2.27 o 
  -1   5   3      172.48      179.19      3.62 o 
   0   5   3      470.60      461.69      7.28 o 
   1   5   3      437.67      497.34      8.66 o 
   2   5   3       10.62        0.91      0.74 o 
   3   5   3     1852.59     1860.67     25.31 o 
   4   5   3      179.22      192.97      7.71 o 
   5   5   3      468.06      471.07      8.90 o 
   6   5   3      261.84      259.76      6.63 o 
   7   5   3      225.41      225.51      6.65 o 
   8   5   3       69.81       77.54      6.00 o 
   9   5   3       66.93       64.12      6.16 o 
  10   5   3       10.49        3.28      4.92 o 
 -12   6   3       73.58       98.00     14.46 o 
 -11   6   3       35.98       36.02      5.18 o 
 -10   6   3      542.96      529.91     15.00 o 
  -9   6   3       13.16        9.56      2.91 o 
  -8   6   3      223.86      216.59      5.32 o 
  -7   6   3      155.72      150.40      3.89 o 
  -6   6   3      181.25      184.80      4.04 o 
  -5   6   3       78.23       78.02      3.02 o 
  -4   6   3     2101.45     2208.70     26.23 o 
  -3   6   3     1105.58     1254.96     13.32 o 
  -2   6   3      164.41      150.26      2.89 o 
  -1   6   3      486.65      479.15      7.51 o 
   0   6   3      105.46      162.83      4.01 o 
   1   6   3       35.91       44.01      2.63 o 
   2   6   3      710.41      665.85      9.53 o 
   3   6   3      893.18      961.00     15.19 o 
   4   6   3        0.91        1.52      1.28 o 
   5   6   3      435.68      457.63      9.96 o 
   6   6   3        7.64        8.54      1.99 o 
   7   6   3       32.95       32.49      3.63 o 
   8   6   3      806.81      820.42     19.96 o 
   9   6   3       55.16       54.22      5.89 o 
  10   6   3      120.77      145.79     16.47 o 
 -12   7   3       13.31       14.46      7.63 o 
 -11   7   3       42.31       42.07      5.66 o 
 -10   7   3       22.82       24.19      4.46 o 
  -9   7   3      224.45      213.62      9.17 o 
  -8   7   3     1352.97     1353.11     26.35 o 
  -7   7   3      213.46      216.34      5.18 o 
  -6   7   3       93.48      116.48      3.67 o 
  -5   7   3        7.99       17.82      1.68 o 
  -4   7   3       49.39       47.41      2.30 o 
  -3   7   3      171.85      175.51      4.03 o 
  -2   7   3       26.67       28.04      1.55 o 
  -1   7   3       49.00       41.52      1.71 o 
   0   7   3      135.84      159.37      4.81 o 
   1   7   3      897.84      878.34     13.33 o 
   2   7   3      101.68      101.85      3.23 o 
   3   7   3       27.61       42.30      3.71 o 
   4   7   3        1.33        5.45      1.64 o 
   5   7   3      231.41      222.55      9.00 o 
   6   7   3      426.07      412.85      9.95 o 
   7   7   3        0.19       -0.75      1.96 o 
   8   7   3      653.43      612.13     25.19 o 
   9   7   3       52.34       58.18      6.14 o 
  10   7   3       14.05       17.27      8.03 o 
 -11   8   3        0.11       -2.63      2.63 o 
 -10   8   3       48.81       42.29      5.39 o 
  -9   8   3       57.18       52.99      5.97 o 
  -8   8   3      152.79      163.93      9.92 o 
  -7   8   3        6.45        7.45      2.38 o 
  -6   8   3      158.27      150.11      5.55 o 
  -5   8   3      291.50      299.54      6.64 o 
  -4   8   3      903.58      902.73     11.76 o 
  -3   8   3     1594.92     1729.05     19.50 o 
  -2   8   3       91.19       74.64      2.38 o 
  -1   8   3      444.68      433.62      5.89 o 
   0   8   3       15.60        8.04      1.83 o 
   1   8   3      391.37      421.40      7.34 o 
   2   8   3      332.09      323.31      6.03 o 
   3   8   3      712.09      748.23     12.89 o 
   4   8   3     1319.63     1278.26     19.67 o 
   5   8   3      254.39      267.68      7.77 o 
   6   8   3      378.17      360.50     11.72 o 
   7   8   3       32.92       35.63      4.69 o 
   8   8   3      610.49      587.45     14.28 o 
   9   8   3      155.60      158.99      9.22 o 
  10   8   3       66.31       71.49     13.25 o 
 -11   9   3       78.66       87.83      7.83 o 
 -10   9   3       18.93       19.01      4.64 o 
  -9   9   3      325.37      336.80     22.66 o 
  -8   9   3       64.28       58.90      5.45 o 
  -7   9   3       31.86       20.03      3.20 o 
  -6   9   3       98.71      113.92      5.39 o 
  -5   9   3     3156.98     3189.30     33.87 o 
  -4   9   3       12.31       14.20      2.15 o 
  -3   9   3      369.14      387.16      6.57 o 
  -2   9   3        2.59        2.21      0.96 o 
  -1   9   3      344.17      414.75      6.18 o 
   0   9   3       32.42       30.50      1.79 o 
   1   9   3      153.87      202.43      5.78 o 
   2   9   3      374.48      391.80      7.93 o 
   3   9   3     1637.08     1582.33     22.93 o 
   4   9   3       68.96       65.94      4.15 o 
   5   9   3      152.57      151.31      8.97 o 
   6   9   3        0.35       -0.26      2.45 o 
   7   9   3        8.25        6.87      3.40 o 
   8   9   3      689.95      690.38     16.06 o 
   9   9   3       45.63       51.42      6.21 o 
  10   9   3       12.95       19.68      9.64 o 
 -11  10   3      197.64      257.38     15.30 o 
 -10  10   3      205.39      214.37     10.81 o 
  -9  10   3      121.11      109.01     11.98 o 
  -8  10   3      391.50      389.69     13.04 o 
  -7  10   3        2.46        1.79      2.41 o 
  -6  10   3      446.54      400.08     10.21 o 
  -5  10   3       18.70       14.07      2.78 o 
  -4  10   3        0.03        0.38      1.09 o 
  -3  10   3       38.13       47.26      2.30 o 
  -2  10   3      204.78      183.38      5.28 o 
  -1  10   3      750.95      782.99      9.77 o 
   0  10   3     1499.05     1588.97     18.04 o 
   1  10   3      372.88      434.85      7.92 o 
   2  10   3       29.06       38.44      2.34 o 
   3  10   3        2.77        1.39      1.51 o 
   4  10   3     2029.68     1926.50     35.63 o 
   5  10   3      687.59      672.76     16.87 o 
   6  10   3     1708.50     1574.27     30.86 o 
   7  10   3      117.35      103.02      7.43 o 
   8  10   3      615.01      592.48     17.79 o 
   9  10   3       56.05       58.60      6.64 o 
 -11  11   3      157.95      180.04     18.27 o 
 -10  11   3        0.08        3.25      3.33 o 
  -9  11   3       10.99        8.77      3.81 o 
  -8  11   3        2.16        0.54      2.81 o 
  -7  11   3        0.06        1.47      2.50 o 
  -6  11   3      310.90      289.84      9.57 o 
  -5  11   3      224.46      196.78      6.89 o 
  -4  11   3       81.64       72.31      5.42 o 
  -3  11   3      199.78      180.97      5.06 o 
  -2  11   3       40.55       41.89      2.15 o 
  -1  11   3      168.16      192.14      4.13 o 
   0  11   3     1629.76     1745.09     19.71 o 
   1  11   3      725.31      729.57     13.15 o 
   2  11   3       22.42       15.72      1.87 o 
   3  11   3      542.28      483.34     13.05 o 
   4  11   3     1566.17     1553.99     29.44 o 
   5  11   3        0.35        0.02      2.42 o 
   6  11   3        0.56        0.47      2.78 o 
   7  11   3        3.48        4.45      3.00 o 
   8  11   3       18.48       17.43      4.56 o 
   9  11   3      242.91      271.83     12.49 o 
 -11  12   3       70.38       86.98     10.18 o 
 -10  12   3      139.17      155.30     12.91 o 
  -9  12   3        7.57       13.52      4.39 o 
  -8  12   3      321.38      313.85     12.28 o 
  -7  12   3        0.10        1.89      3.02 o 
  -6  12   3       10.21        7.49      2.67 o 
  -5  12   3       24.68       27.06      4.17 o 
  -4  12   3      939.97      936.01     16.99 o 
  -3  12   3      395.21      394.40      7.62 o 
  -2  12   3      423.52      428.02      7.37 o 
  -1  12   3      483.25      437.61      6.97 o 
   0  12   3      178.37      176.17      4.34 o 
   1  12   3       92.79      114.79      4.18 o 
   2  12   3      224.34      253.67      7.25 o 
   3  12   3       43.13       43.04      4.45 o 
   4  12   3      214.57      198.58     11.02 o 
   5  12   3        1.46        1.66      3.42 o 
   6  12   3      567.33      534.79     16.11 o 
   7  12   3       23.12       32.15      5.24 o 
   8  12   3      125.06      120.57      8.77 o 
   9  12   3       12.33       14.82      6.16 o 
 -10  13   3        8.87        8.79      4.46 o 
  -9  13   3       30.79       32.90      7.68 o 
  -8  13   3       48.94       70.52      8.39 o 
  -7  13   3      161.73      140.12      8.47 o 
  -6  13   3      521.87      535.43     12.74 o 
  -5  13   3     1941.35     1837.40     28.55 o 
  -4  13   3      680.58      641.13     13.48 o 
  -3  13   3      868.84      882.11     21.10 o 
  -2  13   3       89.91       85.71      3.55 o 
  -1  13   3      162.39      164.74      4.08 o 
   0  13   3       42.02       34.57      2.31 o 
   1  13   3      528.01      547.22      9.74 o 
   2  13   3      610.76      582.52     12.12 o 
   3  13   3      958.79      880.23     19.97 o 
   4  13   3      219.87      201.72      9.08 o 
   5  13   3        1.51        2.58      2.75 o 
   6  13   3       37.49       44.54      5.79 o 
   7  13   3        0.16        5.20      3.20 o 
   8  13   3        9.88       10.19      4.60 o 
   9  13   3       18.43       20.40      5.49 o 
 -10  14   3       23.31       32.59      7.14 o 
  -9  14   3      362.02      365.22     14.37 o 
  -8  14   3      141.96      168.20      9.66 o 
  -7  14   3      362.28      355.18     15.97 o 
  -6  14   3        3.28        6.70      3.26 o 
  -5  14   3       31.02       34.48      3.92 o 
  -4  14   3        0.05        1.59      2.38 o 
  -3  14   3      630.12      609.38     16.06 o 
  -2  14   3      825.34      751.85     12.18 o 
  -1  14   3      327.98      312.15      6.22 o 
   0  14   3      380.16      318.69      6.27 o 
   1  14   3       13.95       11.19      2.24 o 
   2  14   3       82.05       98.56      5.00 o 
   3  14   3      109.17      107.33      9.26 o 
   4  14   3      541.98      534.83     19.18 o 
   5  14   3      452.28      446.28     14.65 o 
   6  14   3      283.78      275.55     11.96 o 
   7  14   3       72.50       74.70      7.29 o 
   8  14   3       31.00       34.02      5.89 o 
 -10  15   3       38.67       34.20      7.38 o 
  -9  15   3        5.43       17.26      4.98 o 
  -8  15   3       30.31       28.21      5.27 o 
  -7  15   3        2.97        4.40      3.34 o 
  -6  15   3      147.38      186.61      9.49 o 
  -5  15   3      948.62      902.31     17.87 o 
  -4  15   3      311.93      326.36     15.19 o 
  -3  15   3        0.19        2.63      2.36 o 
  -2  15   3      194.55      204.96      7.13 o 
  -1  15   3       11.04       11.17      1.93 o 
   0  15   3      124.31      141.69      5.69 o 
   1  15   3       27.38       35.73      3.47 o 
   2  15   3      312.13      320.35     11.49 o 
   3  15   3      148.93      145.45      9.36 o 
   4  15   3      157.17      176.63      9.27 o 
   5  15   3        1.13        0.47      2.91 o 
   6  15   3        5.73        7.77      3.91 o 
   7  15   3       13.70        5.03      3.87 o 
   8  15   3      231.17      259.31     15.28 o 
  -9  16   3      189.77      194.59     11.50 o 
  -8  16   3       11.27       15.48      4.56 o 
  -7  16   3      323.78      309.37     12.77 o 
  -6  16   3       47.62       37.81      5.36 o 
  -5  16   3       53.53       56.91      6.43 o 
  -4  16   3       29.66       28.96      3.73 o 
  -3  16   3     1280.22     1159.52     31.88 o 
  -2  16   3      826.40      792.71     15.65 o 
  -1  16   3     5981.69     5829.59     66.93 o 
   0  16   3      678.58      696.12     15.86 o 
   1  16   3        4.01        3.72      2.15 o 
   2  16   3       70.66       91.42     11.25 o 
   3  16   3      752.65      690.75     18.23 o 
   4  16   3      188.70      149.10      9.11 o 
   5  16   3      387.76      349.41     17.23 o 
   6  16   3        0.28       -1.28      3.27 o 
   7  16   3      196.00      203.84     13.20 o 
   8  16   3       55.68       73.28      8.86 o 
  -9  17   3        4.18        3.53      4.53 o 
  -8  17   3       33.18       43.59      7.52 o 
  -7  17   3       61.58       55.18      6.73 o 
  -6  17   3      154.48      162.06     13.77 o 
  -5  17   3       37.51       22.74      3.64 o 
  -4  17   3      168.91      155.32      7.06 o 
  -3  17   3       10.16        7.07      2.59 o 
  -2  17   3        0.04       -1.79      1.79 o 
  -1  17   3      728.03      708.20     13.54 o 
   0  17   3      272.87      298.77      9.75 o 
   1  17   3      304.92      303.04     15.29 o 
   2  17   3      580.78      504.89     17.21 o 
   3  17   3      100.18       86.91      9.64 o 
   4  17   3      930.87      925.51     26.91 o 
   5  17   3        4.45       -1.08      3.13 o 
   6  17   3       96.76      103.47      8.75 o 
   7  17   3        4.48        1.48      4.10 o 
  -9  18   3      212.38      208.50     15.02 o 
  -8  18   3        8.43        9.73      4.54 o 
  -7  18   3      134.90      122.43     11.06 o 
  -6  18   3       12.51       17.94      4.36 o 
  -5  18   3        3.19       -1.07      2.72 o 
  -4  18   3      232.05      212.04     13.97 o 
  -3  18   3       24.42       27.57      3.59 o 
  -2  18   3      224.61      204.32      6.82 o 
  -1  18   3        7.53        8.61      3.83 o 
   0  18   3      383.74      353.38     14.48 o 
   1  18   3        5.62       10.93      2.96 o 
   2  18   3        3.52        1.03      2.89 o 
   3  18   3        7.24        5.02      3.56 o 
   4  18   3      130.88      120.88     16.87 o 
   5  18   3      151.69      171.98     11.72 o 
   6  18   3        0.33        7.45      4.63 o 
   7  18   3      163.95      179.15     13.31 o 
  -8  19   3        3.60        0.13      3.90 o 
  -7  19   3       22.47       22.01      5.25 o 
  -6  19   3       14.74       10.11      4.09 o 
  -5  19   3        0.54       -2.31      3.48 o 
  -4  19   3      101.77       94.94      6.02 o 
  -3  19   3      190.99      197.70     11.07 o 
  -2  19   3       70.76       75.44      7.65 o 
  -1  19   3        5.01       10.61      4.11 o 
   0  19   3       21.03       19.64      5.02 o 
   1  19   3      248.42      236.98     11.26 o 
   2  19   3      339.16      277.62     12.81 o 
   3  19   3       18.31       13.34      4.73 o 
   4  19   3      237.51      256.84     13.55 o 
   5  19   3       29.66       45.22      7.52 o 
   6  19   3       80.55       84.48      9.79 o 
  -8  20   3       50.97       54.04      8.86 o 
  -7  20   3        0.02       -3.08      3.29 o 
  -6  20   3        2.89        0.87      3.96 o 
  -5  20   3        1.32        3.45      3.44 o 
  -4  20   3        5.10        5.09      2.87 o 
  -3  20   3       88.76       97.66      8.75 o 
  -2  20   3      150.43      151.91     10.40 o 
  -1  20   3      189.41      175.72     11.08 o 
   0  20   3       18.55       24.20      7.03 o 
   1  20   3        2.22        3.21      5.22 o 
   2  20   3       89.54      121.45     18.68 o 
   3  20   3        2.75       -2.79      2.80 o 
   4  20   3        1.24        0.05      3.54 o 
   5  20   3       14.77       15.08      5.49 o 
   6  20   3        3.77        4.13      4.82 o 
  -7  21   3       78.39       98.74      8.98 o 
  -6  21   3       34.28       54.38      6.92 o 
  -5  21   3       72.65       62.41     10.19 o 
  -4  21   3        5.16       10.25      3.52 o 
  -3  21   3       56.86       67.66      7.89 o 
  -2  21   3      143.20      192.30     30.12 o 
  -1  21   3        0.41       -2.60      3.18 o 
   0  21   3        2.83       12.64      4.52 o 
   1  21   3      169.84      154.63     16.07 o 
   2  21   3       57.79       65.06     12.05 o 
   3  21   3        0.45        9.67      5.42 o 
   4  21   3      137.03      127.85     10.86 o 
   5  21   3       35.06       47.72      7.81 o 
  -6  22   3        2.92        3.69      5.62 o 
  -5  22   3       84.10       76.29      8.84 o 
  -4  22   3       29.32       32.53     10.84 o 
  -3  22   3       65.43       85.03     10.44 o 
  -2  22   3       56.29       38.42      6.80 o 
  -1  22   3      173.71      158.67     11.36 o 
   0  22   3      151.63      152.91     10.93 o 
   1  22   3       12.72       24.50      8.84 o 
   2  22   3       21.61       22.09      8.84 o 
   3  22   3       66.90       85.95     14.06 o 
   4  22   3       27.03       33.49      6.80 o 
   5  22   3        9.55       17.34      6.17 o 
  -5  23   3       14.71       26.91     11.25 o 
  -4  23   3       55.38       54.62     12.85 o 
  -3  23   3       33.31       35.30      7.08 o 
  -2  23   3       75.97       76.24      8.86 o 
  -1  23   3        1.20        0.80      3.95 o 
   0  23   3        6.10        3.61      6.43 o 
   1  23   3        1.17       -5.22      5.22 o 
   2  23   3       18.63       20.08      8.43 o 
   3  23   3       99.22      100.81     15.66 o 
   4  23   3       83.36       87.96     15.66 o 
  -4  24   3        2.11        4.02      6.83 o 
  -3  24   3      149.35      162.66     12.23 o 
  -2  24   3       38.97       42.44      7.49 o 
  -1  24   3      193.80      195.82     21.69 o 
   0  24   3      187.57      198.01     19.28 o 
   1  24   3       12.17       11.25      8.03 o 
   2  24   3       11.20       10.84      7.63 o 
   3  24   3       28.24       44.18     12.05 o 
  -3  25   3       67.12       75.51     14.86 o 
  -2  25   3        6.21       11.45      5.68 o 
  -1  25   3       26.42       21.69      6.25 o 
   0  25   3       43.80       49.40     11.65 o 
   1  25   3      129.56      156.24     18.48 o 
 -12   0   4        3.96        2.72      6.83 o 
 -10   0   4      844.06      855.49     24.00 o 
  -8   0   4      628.38      626.82     26.11 o 
  -6   0   4        8.04        7.83      4.22 o 
  -4   0   4     3079.86     3557.21     50.74 o 
  -2   0   4      126.83      137.04      4.49 o 
   0   0   4     1198.03     1148.45     16.21 o 
   2   0   4       56.88       40.72      2.93 o 
   4   0   4      658.04      627.88     12.63 o 
   6   0   4     1570.01     1467.52     32.93 o 
   8   0   4      666.94      617.28     49.20 o 
  10   0   4       23.66       23.70      8.03 o 
 -12   1   4      168.46      176.43      8.83 o 
 -11   1   4      111.35      101.65      6.89 o 
 -10   1   4       28.74       28.94      2.55 o 
  -9   1   4       11.61        8.03      2.48 o 
  -8   1   4      327.32      326.72     11.19 o 
  -7   1   4      727.90      671.07     12.99 o 
  -6   1   4       69.50       49.89      2.94 o 
  -5   1   4     2874.93     2958.43     30.88 o 
  -4   1   4     1565.16     1622.34     16.85 o 
  -3   1   4     4286.38     4531.65     34.52 o 
  -2   1   4      648.63      680.13      8.48 o 
  -1   1   4      667.79      717.29      8.77 o 
   0   1   4     6068.38     6175.74     55.50 o 
   1   1   4     6924.55     7219.98     69.76 o 
   2   1   4       19.31       17.08      1.52 o 
   3   1   4      475.64      493.11      7.41 o 
   4   1   4       95.84       88.78      2.96 o 
   5   1   4      109.83       91.80      3.77 o 
   6   1   4       75.68       90.86      4.81 o 
   7   1   4      165.36      165.40      6.67 o 
   8   1   4       27.55       14.37      3.27 o 
   9   1   4       20.90       30.44      4.11 o 
  10   1   4       13.25       14.06      7.23 o 
 -12   2   4        0.12        0.92      3.00 o 
 -11   2   4       10.89       17.07      3.25 o 
 -10   2   4      416.58      430.81      9.95 o 
  -9   2   4      279.18      275.99      6.89 o 
  -8   2   4       68.09       73.20      4.51 o 
  -7   2   4      236.43      254.54      8.23 o 
  -6   2   4        3.95        8.31      1.55 o 
  -5   2   4       50.36       71.83      2.82 o 
  -4   2   4      331.39      345.16      4.41 o 
  -3   2   4     2322.92     2469.04     20.85 o 
  -2   2   4    13759.85    13618.54    111.85 o 
  -1   2   4      678.06      684.27      7.70 o 
   0   2   4      246.49      282.69      4.56 o 
   1   2   4       31.82       26.42      1.50 o 
   2   2   4      149.93      161.48      3.78 o 
   3   2   4     1067.04     1080.70     15.31 o 
   4   2   4       16.49       14.85      1.44 o 
   5   2   4      197.88      195.64      5.40 o 
   6   2   4      945.04      927.36     21.39 o 
   7   2   4        9.26        8.71      2.50 o 
   8   2   4      205.70      201.15     11.88 o 
   9   2   4       52.96       59.28      5.40 o 
  10   2   4       21.38       17.27      7.63 o 
 -12   3   4      128.35      128.76      8.76 o 
 -11   3   4      330.42      307.81     29.32 o 
 -10   3   4      229.64      192.66      7.59 o 
  -9   3   4       32.31       35.47      2.34 o 
  -8   3   4       12.50        9.15      1.46 o 
  -7   3   4      849.66      808.08     14.28 o 
  -6   3   4     1543.48     1629.20     19.21 o 
  -5   3   4      832.88      848.94      9.21 o 
  -4   3   4        5.01        0.83      0.65 o 
  -3   3   4      316.73      344.25      4.99 o 
  -2   3   4       30.46       27.47      1.73 o 
  -1   3   4       84.51       97.41      3.10 o 
   0   3   4      699.95      761.37      9.24 o 
   1   3   4     2183.17     2277.50     22.21 o 
   2   3   4     1255.76     1237.74     14.60 o 
   3   3   4      326.61      286.74      5.21 o 
   4   3   4       13.84       25.72      2.25 o 
   5   3   4       46.21       49.30      3.07 o 
   6   3   4      113.37      124.74      4.79 o 
   7   3   4      422.82      398.51     10.45 o 
   8   3   4       52.56       57.40      5.10 o 
   9   3   4       13.54        9.67      3.97 o 
  10   3   4       13.20       27.31      9.24 o 
 -12   4   4       36.08       28.54      7.83 o 
 -11   4   4      147.46      144.83      7.73 o 
 -10   4   4      519.22      470.94     12.93 o 
  -9   4   4      232.50      257.85      5.68 o 
  -8   4   4       13.74        7.20      1.59 o 
  -7   4   4      364.23      384.74      8.69 o 
  -6   4   4       19.02       25.87      1.78 o 
  -5   4   4       28.59       38.35      2.02 o 
  -4   4   4     1347.30     1442.93     14.40 o 
  -3   4   4     2108.17     2128.01     19.79 o 
  -2   4   4      179.23      138.56      3.11 o 
  -1   4   4     1967.38     1870.37     22.33 o 
   0   4   4      910.59     1022.88     13.53 o 
   1   4   4        3.02        4.82      0.98 o 
   2   4   4        8.09       10.36      1.63 o 
   3   4   4      692.17      669.15      9.17 o 
   4   4   4      369.39      365.40      7.62 o 
   5   4   4      468.55      440.55      8.81 o 
   6   4   4      267.45      243.94      6.65 o 
   7   4   4       84.20       77.65      4.89 o 
   8   4   4     1009.61      996.97     19.39 o 
   9   4   4      111.55      109.89      7.95 o 
  10   4   4       86.83       88.76     13.25 o 
 -12   5   4      108.81      120.89     14.86 o 
 -11   5   4      140.81      144.19      7.98 o 
 -10   5   4       34.74       24.99      4.04 o 
  -9   5   4      428.28      433.74     12.05 o 
  -8   5   4       81.22       71.97      3.09 o 
  -7   5   4        8.15        3.04      1.42 o 
  -6   5   4      613.22      597.19      8.43 o 
  -5   5   4       11.32        7.65      1.62 o 
  -4   5   4       53.80       46.20      2.49 o 
  -3   5   4      845.64      777.77      9.51 o 
  -2   5   4       32.23       33.01      1.45 o 
  -1   5   4      559.98      577.25      7.48 o 
   0   5   4      244.90      230.08      4.76 o 
   1   5   4      837.65      899.61     11.41 o 
   2   5   4     1010.59      982.55     11.08 o 
   3   5   4       15.26       17.27      1.80 o 
   4   5   4      175.26      183.44      6.64 o 
   5   5   4      145.90      133.88      4.80 o 
   6   5   4      129.38      124.90      4.92 o 
   7   5   4        0.19        1.72      2.28 o 
   8   5   4        0.10        6.29      4.58 o 
   9   5   4        0.90       -0.10      3.18 o 
  10   5   4       36.42       23.70      8.84 o 
 -12   6   4        6.40       17.67      8.03 o 
 -11   6   4       71.69       78.42      6.55 o 
 -10   6   4      268.77      278.59     10.64 o 
  -9   6   4       23.04       15.93      3.54 o 
  -8   6   4       35.60       25.56      2.24 o 
  -7   6   4      567.33      555.08      8.40 o 
  -6   6   4       77.52       76.10      2.89 o 
  -5   6   4      726.91      786.67     11.10 o 
  -4   6   4      179.45      208.31      4.58 o 
  -3   6   4       30.43       43.01      1.84 o 
  -2   6   4      167.69      167.92      3.39 o 
  -1   6   4      191.15      144.35      3.14 o 
   0   6   4     1741.70     1770.08     19.80 o 
   1   6   4      125.10      103.99      3.46 o 
   2   6   4      177.60      187.07      3.86 o 
   3   6   4      483.47      504.86      9.16 o 
   4   6   4      114.99      103.60      4.13 o 
   5   6   4      914.93      876.54     14.11 o 
   6   6   4     1272.54     1237.46     18.60 o 
   7   6   4       63.00       56.40      5.72 o 
   8   6   4      171.57      142.35     13.40 o 
   9   6   4       14.75       17.80      4.66 o 
  10   6   4       10.80       14.86      7.63 o 
 -12   7   4        0.87        0.40      5.62 o 
 -11   7   4       58.34       60.11      6.26 o 
 -10   7   4       32.57       36.20      5.12 o 
  -9   7   4        5.75        7.65      3.16 o 
  -8   7   4      236.75      217.00      6.49 o 
  -7   7   4      747.84      686.31     10.58 o 
  -6   7   4      386.27      370.64      7.00 o 
  -5   7   4      104.17      115.27      3.65 o 
  -4   7   4      892.54      845.34     11.44 o 
  -3   7   4       42.85       34.06      1.76 o 
  -2   7   4       89.18      100.72      3.37 o 
  -1   7   4       16.60       13.41      1.42 o 
   0   7   4      248.97      266.07      5.77 o 
   1   7   4      977.07     1093.34     14.99 o 
   2   7   4      682.95      632.81     10.59 o 
   3   7   4      993.23      971.75     15.97 o 
   4   7   4     2759.25     2646.60     35.92 o 
   5   7   4      740.80      706.48     12.34 o 
   6   7   4      657.38      623.94     14.64 o 
   7   7   4       91.37       93.46      5.63 o 
   8   7   4       64.68       69.79      6.55 o 
   9   7   4       11.16       14.72      4.41 o 
 -12   8   4       22.13       17.85      6.10 o 
 -11   8   4      347.01      396.47     14.19 o 
 -10   8   4       61.98       60.68      6.16 o 
  -9   8   4      373.05      383.26     20.05 o 
  -8   8   4     1406.54     1347.20     22.90 o 
  -7   8   4      567.69      579.27     12.08 o 
  -6   8   4      269.11      290.31     10.45 o 
  -5   8   4      126.43      135.17      4.16 o 
  -4   8   4      564.70      685.76     10.09 o 
  -3   8   4      106.73       91.37      3.11 o 
  -2   8   4      129.11      121.29      3.03 o 
  -1   8   4      273.14      235.98      4.91 o 
   0   8   4      702.76      735.85     11.31 o 
   1   8   4     2339.23     2349.10     28.03 o 
   2   8   4     2516.02     2739.82     35.61 o 
   3   8   4       83.94       67.02      5.51 o 
   4   8   4      439.56      426.81      9.70 o 
   5   8   4      336.61      324.66      8.60 o 
   6   8   4      474.14      485.06     12.41 o 
   7   8   4      368.68      340.60     10.45 o 
   8   8   4       11.80        9.31      3.84 o 
   9   8   4      273.88      257.64     16.71 o 
 -11   9   4       66.42       68.64      7.08 o 
 -10   9   4      182.90      166.56      9.28 o 
  -9   9   4       15.41        6.82      3.63 o 
  -8   9   4       48.28       41.51      6.00 o 
  -7   9   4      966.33      885.81     17.07 o 
  -6   9   4      754.51      735.60     12.50 o 
  -5   9   4        7.16       12.61      1.94 o 
  -4   9   4       60.46       65.49      3.06 o 
  -3   9   4        3.18        5.38      1.29 o 
  -2   9   4      318.59      316.78      5.21 o 
  -1   9   4        2.45        2.00      1.07 o 
   0   9   4      665.85      793.83     17.29 o 
   1   9   4      559.39      572.26      9.69 o 
   2   9   4      744.87      775.17     11.72 o 
   3   9   4       55.31       63.83      3.57 o 
   4   9   4      128.18      121.54      4.98 o 
   5   9   4      314.17      296.43     10.67 o 
   6   9   4      779.53      746.59     19.71 o 
   7   9   4       18.87       25.23      5.37 o 
   8   9   4        0.05        0.76      3.32 o 
   9   9   4       16.06       20.45      5.14 o 
 -11  10   4      536.34      605.29     46.19 o 
 -10  10   4       96.33       93.44      7.61 o 
  -9  10   4      481.33      472.83     15.09 o 
  -8  10   4       31.68       38.83      5.16 o 
  -7  10   4       84.18       77.00      5.07 o 
  -6  10   4      287.00      281.20      8.66 o 
  -5  10   4       82.95       82.46      7.16 o 
  -4  10   4       34.05       34.97      2.69 o 
  -3  10   4     1860.38     1883.84     20.18 o 
  -2  10   4        4.34        1.10      1.05 o 
  -1  10   4       22.81       31.30      2.14 o 
   0  10   4      151.28      190.09      5.33 o 
   1  10   4      384.18      458.30      8.65 o 
   2  10   4      280.79      286.12      7.98 o 
   3  10   4        4.51        8.41      3.01 o 
   4  10   4        0.21       -1.30      2.00 o 
   5  10   4      113.00       97.04      7.63 o 
   6  10   4      221.08      189.31      9.31 o 
   7  10   4      407.68      424.90     12.27 o 
   8  10   4       23.19       32.02      7.45 o 
   9  10   4       57.54       58.73     19.48 o 
 -11  11   4       57.23       64.78     13.45 o 
 -10  11   4       66.49       75.60      7.33 o 
  -9  11   4      212.28      226.90     10.78 o 
  -8  11   4       32.41       30.52      4.72 o 
  -7  11   4       97.22      107.30      6.05 o 
  -6  11   4     1214.02     1169.46     20.71 o 
  -5  11   4      414.31      396.75     12.41 o 
  -4  11   4       75.59       70.35      3.37 o 
  -3  11   4       57.04       52.45      2.72 o 
  -2  11   4        6.30        3.01      1.25 o 
  -1  11   4       89.76      100.19      3.42 o 
   0  11   4     1005.64     1046.02     15.23 o 
   1  11   4        5.59        4.45      1.66 o 
   2  11   4     1497.12     1421.32     19.12 o 
   3  11   4      290.19      275.90     10.05 o 
   4  11   4     1872.82     1750.83     32.60 o 
   5  11   4      570.40      555.46     15.85 o 
   6  11   4       20.49        9.89      3.62 o 
   7  11   4        7.25        8.43      3.68 o 
   8  11   4        2.70        1.50      2.98 o 
   9  11   4        2.37       -3.16      6.02 o 
 -11  12   4      171.48      163.73     28.92 o 
 -10  12   4      278.03      283.44     13.28 o 
  -9  12   4      794.74      818.48     21.75 o 
  -8  12   4      535.11      503.91     19.63 o 
  -7  12   4      580.64      570.62     13.66 o 
  -6  12   4      759.47      717.29     15.25 o 
  -5  12   4       23.71       33.39      3.75 o 
  -4  12   4      432.98      413.27     12.23 o 
  -3  12   4      272.64      265.24      5.87 o 
  -2  12   4        0.25        0.35      1.23 o 
  -1  12   4      116.84      133.90      4.01 o 
   0  12   4      828.83      865.72     13.45 o 
   1  12   4      527.63      565.52     10.22 o 
   2  12   4       42.78       42.22      3.48 o 
   3  12   4      576.47      544.28     14.84 o 
   4  12   4      737.66      761.65     18.94 o 
   5  12   4      531.67      509.86     15.44 o 
   6  12   4       58.03       62.49      6.31 o 
   7  12   4      293.08      282.19     12.36 o 
   8  12   4       21.23       17.35      4.09 o 
 -10  13   4        7.54        5.29      4.00 o 
  -9  13   4       61.13       61.62      6.86 o 
  -8  13   4       21.34       20.94      4.59 o 
  -7  13   4      139.17      121.24      7.82 o 
  -6  13   4      223.64      225.92      9.33 o 
  -5  13   4      137.51      112.20      5.92 o 
  -4  13   4       31.93       20.68      3.27 o 
  -3  13   4       79.01       79.90      3.38 o 
  -2  13   4       27.38       35.70      2.45 o 
  -1  13   4     1190.14     1149.45     22.17 o 
   0  13   4      473.26      516.18     10.57 o 
   1  13   4      211.09      179.17      8.59 o 
   2  13   4      603.41      567.02     15.02 o 
   3  13   4      589.46      562.74     16.10 o 
   4  13   4      160.50      127.19      9.12 o 
   5  13   4      328.04      319.85     17.45 o 
   6  13   4        1.23       -2.31      2.66 o 
   7  13   4       84.52       80.79      7.49 o 
   8  13   4        0.68        0.09      3.14 o 
 -10  14   4      260.49      318.08     20.48 o 
  -9  14   4      164.20      163.38     10.13 o 
  -8  14   4       79.83       77.40      7.93 o 
  -7  14   4      201.28      186.07     12.52 o 
  -6  14   4      244.43      205.65      9.10 o 
  -5  14   4        2.97        0.31      2.38 o 
  -4  14   4      824.48      764.85     15.62 o 
  -3  14   4        3.05        7.12      2.18 o 
  -2  14   4        4.58        1.78      1.39 o 
  -1  14   4      118.65      122.12      4.70 o 
   0  14   4     1623.62     1653.04     24.40 o 
   1  14   4      286.26      310.55     11.25 o 
   2  14   4        5.33        3.76      2.52 o 
   3  14   4       13.67       17.84      5.26 o 
   4  14   4      193.17      195.39     14.82 o 
   5  14   4       31.31       35.47      5.44 o 
   6  14   4       70.08       75.62      7.20 o 
   7  14   4       50.93       63.35      7.25 o 
   8  14   4        3.68        8.89      8.53 o 
 -10  15   4        7.91        1.56      5.62 o 
  -9  15   4        7.35        8.70      4.41 o 
  -8  15   4       12.85       11.59      4.33 o 
  -7  15   4      460.92      454.91     15.40 o 
  -6  15   4       30.89       33.75      4.16 o 
  -5  15   4      203.63      187.15      7.70 o 
  -4  15   4      176.48      152.74      6.83 o 
  -3  15   4      835.50      813.19     14.19 o 
  -2  15   4      776.59      757.57     14.77 o 
  -1  15   4      889.90      827.72     16.47 o 
   0  15   4        1.42       -1.81      2.03 o 
   1  15   4       81.31       78.72      5.08 o 
   2  15   4     1908.23     1824.29     40.09 o 
   3  15   4      164.81      160.70      8.63 o 
   4  15   4      136.83      131.42      8.36 o 
   5  15   4      106.72      112.99      8.15 o 
   6  15   4       54.88       62.41     12.91 o 
   7  15   4       34.56       32.63      6.20 o 
   8  15   4       68.68       60.03      7.71 o 
  -9  16   4       12.70       12.06      4.92 o 
  -8  16   4      325.13      324.70     13.63 o 
  -7  16   4      418.37      408.14     14.86 o 
  -6  16   4      353.36      343.12     17.33 o 
  -5  16   4        0.00       -0.93      2.13 o 
  -4  16   4     1136.20     1104.68     21.22 o 
  -3  16   4       16.63       11.78      3.67 o 
  -2  16   4     1376.33     1334.19     20.76 o 
  -1  16   4       10.62        7.64      2.29 o 
   0  16   4      443.70      408.16     11.62 o 
   1  16   4      397.91      341.50     10.69 o 
   2  16   4      227.78      204.21     18.48 o 
   3  16   4       29.19       30.17      5.37 o 
   4  16   4      395.05      335.41     15.04 o 
   5  16   4       38.03       48.86      7.24 o 
   6  16   4      137.84      124.84     25.50 o 
   7  16   4       16.78       23.41      6.23 o 
  -9  17   4       50.18       40.75      7.91 o 
  -8  17   4      117.61      107.46      8.83 o 
  -7  17   4      505.07      514.98     17.07 o 
  -6  17   4       81.40       94.36      7.61 o 
  -5  17   4        8.32        2.87      2.54 o 
  -4  17   4        0.61        2.67      2.51 o 
  -3  17   4        5.31        1.04      2.08 o 
  -2  17   4      642.30      637.34     13.45 o 
  -1  17   4       35.69       39.99      4.46 o 
   0  17   4       61.90       56.21      4.79 o 
   1  17   4       31.40       23.94      4.53 o 
   2  17   4       88.37       74.42     15.26 o 
   3  17   4      276.31      274.17     14.26 o 
   4  17   4       58.30       57.10      7.32 o 
   5  17   4      162.36      169.53     11.92 o 
   6  17   4       24.95       30.73      6.67 o 
   7  17   4       45.60       33.46     21.89 o 
  -9  18   4        1.09        1.00      4.54 o 
  -8  18   4      143.01      168.91     11.12 o 
  -7  18   4       22.95       19.66      4.89 o 
  -6  18   4        2.79        1.27      3.33 o 
  -5  18   4       13.88       16.01      3.63 o 
  -4  18   4        7.84        4.21      2.62 o 
  -3  18   4      362.90      364.22      9.27 o 
  -2  18   4       17.77       13.49      3.71 o 
  -1  18   4       94.74       98.54      8.37 o 
   0  18   4      291.23      264.07     11.78 o 
   1  18   4       88.33       82.09      7.32 o 
   2  18   4       84.41       85.01      7.82 o 
   3  18   4      144.77      135.47     14.66 o 
   4  18   4      214.36      191.38     12.17 o 
   5  18   4       17.60       37.20      6.95 o 
   6  18   4       36.97       47.26      8.09 o 
  -8  19   4       92.59      108.75      9.30 o 
  -7  19   4        9.92        9.13      4.20 o 
  -6  19   4       16.80        9.86      4.00 o 
  -5  19   4      291.10      314.31     13.86 o 
  -4  19   4      247.13      210.69     16.12 o 
  -3  19   4      453.48      434.35     10.34 o 
  -2  19   4       83.54       84.66      8.22 o 
  -1  19   4       11.25       16.61      6.02 o 
   0  19   4      266.15      249.28     12.62 o 
   1  19   4       31.15       35.22      7.03 o 
   2  19   4      107.85       91.82      8.29 o 
   3  19   4        0.06        4.78      3.76 o 
   4  19   4       36.97       39.65      6.92 o 
   5  19   4      640.66      655.37     24.25 o 
   6  19   4        6.39        4.57      4.73 o 
  -8  20   4      211.00      215.38     30.93 o 
  -7  20   4       17.22       12.98      4.80 o 
  -6  20   4        0.32        3.33      3.67 o 
  -5  20   4       57.29       51.20      6.67 o 
  -4  20   4        3.04        0.81      2.23 o 
  -3  20   4       56.95       48.95      6.92 o 
  -2  20   4      267.22      260.30     13.62 o 
  -1  20   4       15.28       14.63      6.83 o 
   0  20   4       45.61       38.30      9.64 o 
   1  20   4        1.65       -4.02      4.02 o 
   2  20   4        5.64       10.84      4.23 o 
   3  20   4       18.55       15.25      8.64 o 
   4  20   4      462.60      456.77     19.33 o 
   5  20   4        0.74        1.81      4.26 o 
  -7  21   4        1.54        0.23      3.60 o 
  -6  21   4       45.66       55.09      7.00 o 
  -5  21   4       53.94       57.14      6.64 o 
  -4  21   4       69.03       76.23      7.02 o 
  -3  21   4       16.84       16.55      5.20 o 
  -2  21   4       32.30       49.30      7.24 o 
  -1  21   4      140.68      131.26     10.21 o 
   0  21   4      160.28      161.06     16.07 o 
   1  21   4        0.73       -1.20      4.82 o 
   2  21   4       24.24       30.12      9.24 o 
   3  21   4       86.74      111.72     18.07 o 
   4  21   4       54.17       60.19      8.46 o 
   5  21   4      200.35      197.86     14.00 o 
  -6  22   4        2.95        3.90      4.21 o 
  -5  22   4      198.41      226.52     21.69 o 
  -4  22   4       21.12       26.27      6.10 o 
  -3  22   4       30.92       42.92      7.08 o 
  -2  22   4      198.74      210.39     21.09 o 
  -1  22   4       77.90       70.46      8.51 o 
   0  22   4        3.56        8.84      6.02 o 
   1  22   4      287.80      311.67     22.89 o 
   2  22   4       18.81       24.90      8.84 o 
   3  22   4       68.23       55.02     12.45 o 
   4  22   4        2.09        6.48      4.82 o 
  -5  23   4       10.52       12.05      8.84 o 
  -4  23   4       59.29       71.08      8.68 o 
  -3  23   4       16.80       13.59      5.49 o 
  -2  23   4       33.82       42.32      9.24 o 
  -1  23   4       83.09       78.33     15.26 o 
   0  23   4       39.36       48.60     11.25 o 
   1  23   4      360.06      396.82     26.91 o 
   2  23   4       70.27       91.97     14.86 o 
   3  23   4        3.83        4.82      7.63 o 
  -4  24   4       72.18       85.15     15.26 o 
  -3  24   4        4.74        8.10      4.96 o 
  -2  24   4       51.98       54.55     12.45 o 
  -1  24   4        3.65        8.43      6.83 o 
   0  24   4        8.33       16.07      8.03 o 
   1  24   4       32.98       26.91     10.04 o 
   2  24   4       20.30        9.24      7.63 o 
  -2  25   4        2.59        3.56      5.09 o 
  -1  25   4        5.60        2.01      6.43 o 
 -11   0   5      256.12      242.60     12.50 o 
  -9   0   5      484.09      497.07     13.59 o 
  -7   0   5      967.16      915.07     20.39 o 
  -5   0   5      176.05      174.08      6.47 o 
  -3   0   5       92.02       60.70      3.30 o 
  -1   0   5      148.10      104.60      3.43 o 
   1   0   5      150.74      142.54      5.56 o 
   3   0   5      950.40      837.12     16.11 o 
   5   0   5       40.98       27.68      4.44 o 
   7   0   5      426.92      388.01     29.72 o 
   9   0   5        2.61        3.44      3.86 o 
 -12   1   5      296.31      333.79      9.34 o 
 -11   1   5       11.29       18.03      2.37 o 
 -10   1   5       97.38      104.56      4.71 o 
  -9   1   5       26.44       25.25      2.72 o 
  -8   1   5        4.74        3.31      1.53 o 
  -7   1   5     1099.83     1146.08     15.42 o 
  -6   1   5        3.55        1.81      1.22 o 
  -5   1   5       65.97       57.00      2.56 o 
  -4   1   5     1613.97     1664.32     14.40 o 
  -3   1   5     2763.77     2971.11     26.77 o 
  -2   1   5        0.80        3.21      0.84 o 
  -1   1   5      223.25      242.09      3.94 o 
   0   1   5    14775.55    15217.31    133.74 o 
   1   1   5     4476.40     4915.34     49.18 o 
   2   1   5     1807.25     1855.57     27.75 o 
   3   1   5      262.97      295.02      5.80 o 
   4   1   5     1774.28     1725.31     20.18 o 
   5   1   5      368.57      329.87      8.86 o 
   6   1   5      295.08      296.91     10.52 o 
   7   1   5      209.32      183.93      7.57 o 
   8   1   5      318.32      307.50     13.22 o 
   9   1   5       52.78       47.83      5.07 o 
 -12   2   5       37.80       40.66      5.17 o 
 -11   2   5      582.03      632.93     11.99 o 
 -10   2   5      232.35      246.88      5.56 o 
  -9   2   5      787.95      791.88     12.78 o 
  -8   2   5       44.80       54.86      4.23 o 
  -7   2   5      547.89      579.43      9.07 o 
  -6   2   5      363.08      351.79      6.95 o 
  -5   2   5       40.54       30.78      1.49 o 
  -4   2   5      830.10      870.77      8.59 o 
  -3   2   5     5308.72     5184.69     44.57 o 
  -2   2   5      312.69      320.90      4.53 o 
  -1   2   5     2353.50     2136.92     18.98 o 
   0   2   5     2470.55     2535.45     24.97 o 
   1   2   5     1380.61     1394.73     16.49 o 
   2   2   5      979.98      910.27     12.02 o 
   3   2   5      295.00      261.23      5.46 o 
   4   2   5      294.70      289.60      8.51 o 
   5   2   5       33.62       29.12      3.23 o 
   6   2   5        4.08        6.50      2.29 o 
   7   2   5      172.27      173.11      7.22 o 
   8   2   5       83.97       82.73      5.75 o 
   9   2   5       77.32       92.97      7.71 o 
 -12   3   5      193.98      202.01     10.39 o 
 -11   3   5        1.19       -0.88      2.50 o 
 -10   3   5       53.46       53.80      3.19 o 
  -9   3   5        2.63        3.69      1.49 o 
  -8   3   5      115.72      103.29      3.25 o 
  -7   3   5     1133.45     1076.91     14.80 o 
  -6   3   5      479.63      531.30      6.62 o 
  -5   3   5       59.87       53.73      1.96 o 
  -4   3   5       14.93       27.48      1.48 o 
  -3   3   5     1544.04     1568.36     15.58 o 
  -2   3   5      276.28      338.90      6.39 o 
  -1   3   5     1752.65     1769.34     18.40 o 
   0   3   5     2628.90     2817.98     27.43 o 
   1   3   5      470.98      516.22     10.38 o 
   2   3   5      548.19      524.72      8.20 o 
   3   3   5      671.18      651.24      9.54 o 
   4   3   5      903.96      850.67     13.48 o 
   5   3   5       70.40       61.55      3.52 o 
   6   3   5        0.05       -1.73      1.73 o 
   7   3   5      183.19      160.17      6.95 o 
   8   3   5      402.20      438.39     22.26 o 
   9   3   5      164.27      190.72     14.59 o 
 -12   4   5        7.10        8.33      4.23 o 
 -11   4   5      124.53      137.74      7.30 o 
 -10   4   5      170.67      180.75      6.71 o 
  -9   4   5      226.62      255.16      5.79 o 
  -8   4   5       13.36       13.26      1.83 o 
  -7   4   5       39.00       44.35      2.49 o 
  -6   4   5      340.76      322.45      5.61 o 
  -5   4   5        0.41        0.82      0.88 o 
  -4   4   5      430.32      412.03      7.58 o 
  -3   4   5       63.96       80.17      3.22 o 
  -2   4   5      241.48      281.12      4.58 o 
  -1   4   5      474.30      503.97      7.24 o 
   0   4   5      706.08      683.73      8.86 o 
   1   4   5      966.98      993.18     11.66 o 
   2   4   5      141.66      152.64      4.18 o 
   3   4   5      574.23      587.06      8.92 o 
   4   4   5      323.63      315.67      7.39 o 
   5   4   5       87.43       91.84      4.62 o 
   6   4   5      590.30      550.25     15.54 o 
   7   4   5       43.67       46.31      4.37 o 
   8   4   5       16.91       14.74      4.36 o 
   9   4   5       31.96       30.13      6.44 o 
 -12   5   5       57.12       63.25      7.43 o 
 -11   5   5        3.94        0.11      2.82 o 
 -10   5   5        3.14        7.61      2.90 o 
  -9   5   5       32.15       24.47      2.31 o 
  -8   5   5      306.54      280.71      5.96 o 
  -7   5   5     1204.95     1261.86     15.20 o 
  -6   5   5        1.23        0.25      1.07 o 
  -5   5   5      410.63      435.32      6.66 o 
  -4   5   5      580.59      603.40      7.88 o 
  -3   5   5     1967.64     2086.84     21.51 o 
  -2   5   5      464.44      448.96      6.19 o 
  -1   5   5      123.23      123.82      4.95 o 
   0   5   5      626.50      672.95      9.76 o 
   1   5   5      604.30      568.11      9.62 o 
   2   5   5       35.17       39.24      1.96 o 
   3   5   5      620.89      586.53     10.41 o 
   4   5   5      327.67      305.12      7.28 o 
   5   5   5       24.58       25.15      2.70 o 
   6   5   5       85.23       81.62      5.71 o 
   7   5   5       53.01       51.87      5.95 o 
   8   5   5      255.96      256.47     11.47 o 
   9   5   5       12.33        5.54      4.10 o 
 -12   6   5       60.49       76.45      9.07 o 
 -11   6   5      177.03      190.69     20.52 o 
 -10   6   5       13.35       13.25      3.57 o 
  -9   6   5      153.72      156.40      5.87 o 
  -8   6   5       58.76       51.11      3.34 o 
  -7   6   5      168.18      167.17      4.56 o 
  -6   6   5      128.18      143.66      4.54 o 
  -5   6   5        0.07        1.84      1.13 o 
  -4   6   5       70.52       77.83      2.94 o 
  -3   6   5       55.83       72.02      3.15 o 
  -2   6   5        2.10        0.04      0.63 o 
  -1   6   5      577.76      544.88      8.44 o 
   0   6   5     1843.06     1724.29     19.89 o 
   1   6   5        9.07        9.12      1.29 o 
   2   6   5        4.43        5.26      1.19 o 
   3   6   5       35.88       31.27      2.66 o 
   4   6   5     1750.71     1706.53     23.00 o 
   5   6   5        4.35        8.52      2.09 o 
   6   6   5      230.13      233.29      9.79 o 
   7   6   5       16.06       12.30      3.73 o 
   8   6   5      202.01      190.88     10.18 o 
   9   6   5       93.94       94.68      8.73 o 
 -12   7   5       69.68       87.51      9.64 o 
 -11   7   5        3.50        1.90      3.52 o 
 -10   7   5        2.23        2.76      3.14 o 
  -9   7   5       88.07       85.39      5.18 o 
  -8   7   5        1.97        3.77      1.78 o 
  -7   7   5      308.32      324.37      6.46 o 
  -6   7   5      122.29      114.34      4.00 o 
  -5   7   5     1239.38     1239.98     14.73 o 
  -4   7   5     1018.94     1057.25     12.92 o 
  -3   7   5       30.90       34.31      1.96 o 
  -2   7   5        4.47        2.91      1.05 o 
  -1   7   5       33.17       33.71      2.21 o 
   0   7   5      230.93      222.43      5.45 o 
   1   7   5      365.85      385.43      8.86 o 
   2   7   5       36.59       38.99      2.20 o 
   3   7   5     1317.79     1297.05     20.60 o 
   4   7   5      127.56      122.88      4.85 o 
   5   7   5     1302.03     1269.62     19.06 o 
   6   7   5       22.65       24.50      3.59 o 
   7   7   5       28.72       28.18      5.03 o 
   8   7   5      297.00      284.60     12.18 o 
   9   7   5       32.64       45.33      8.46 o 
 -12   8   5       44.08       46.25      8.18 o 
 -11   8   5       45.21       51.08      6.30 o 
 -10   8   5      191.12      206.15      9.97 o 
  -9   8   5        0.24       -2.39      2.39 o 
  -8   8   5       98.25      115.66      6.12 o 
  -7   8   5        1.87       -1.32      1.80 o 
  -6   8   5        1.46        0.92      1.54 o 
  -5   8   5      232.91      229.35      6.42 o 
  -4   8   5       55.52       54.22      2.73 o 
  -3   8   5        6.99       15.42      1.61 o 
  -2   8   5      221.03      196.01      4.48 o 
  -1   8   5      384.23      404.88      7.22 o 
   0   8   5      112.44       91.93      3.45 o 
   1   8   5      258.39      285.07      5.98 o 
   2   8   5        0.07       -0.04      1.06 o 
   3   8   5       49.07       52.66      6.63 o 
   4   8   5      570.08      561.92     10.83 o 
   5   8   5      168.74      144.84      5.50 o 
   6   8   5        5.75        5.08      2.61 o 
   7   8   5       27.01       37.97      5.32 o 
   8   8   5      449.18      463.87     19.13 o 
   9   8   5        6.71       10.66      6.63 o 
 -11   9   5      100.14       91.62      7.83 o 
 -10   9   5       12.66       10.96      3.96 o 
  -9   9   5       21.96       29.15      4.84 o 
  -8   9   5        4.93        5.43      2.89 o 
  -7   9   5      150.60      146.41      6.65 o 
  -6   9   5      101.97       97.12      5.20 o 
  -5   9   5        4.14        5.59      1.74 o 
  -4   9   5      107.65      100.94      3.81 o 
  -3   9   5      198.68      207.75      4.39 o 
  -2   9   5       10.85       16.01      1.61 o 
  -1   9   5      181.65      203.19      5.08 o 
   0   9   5     1115.72     1220.53     17.23 o 
   1   9   5     3575.30     3596.45     41.58 o 
   2   9   5        6.44        5.81      1.62 o 
   3   9   5      319.28      299.48      7.35 o 
   4   9   5       37.32       38.08      4.53 o 
   5   9   5      379.13      368.66     11.95 o 
   6   9   5        0.39        1.06      2.28 o 
   7   9   5       63.42       65.99      5.41 o 
   8   9   5        4.67        1.42      3.80 o 
   9   9   5        2.76        7.63      7.23 o 
 -11  10   5        0.72        8.43      5.40 o 
 -10  10   5      106.60       96.24      7.71 o 
  -9  10   5      148.51      128.77      8.32 o 
  -8  10   5     1060.56     1061.29     20.42 o 
  -7  10   5      256.33      240.56      8.43 o 
  -6  10   5        1.10        0.78      2.37 o 
  -5  10   5       91.27       80.27      4.11 o 
  -4  10   5     1236.12     1172.96     16.05 o 
  -3  10   5        2.62        2.32      1.47 o 
  -2  10   5      404.85      386.40      7.27 o 
  -1  10   5       38.82       33.83      2.39 o 
   0  10   5       96.24       82.34      3.91 o 
   1  10   5      924.54      924.20     14.25 o 
   2  10   5      573.38      556.90     11.72 o 
   3  10   5       49.37       45.06      4.99 o 
   4  10   5      356.33      361.36     12.05 o 
   5  10   5      271.62      265.14      9.08 o 
   6  10   5      245.27      252.28      9.27 o 
   7  10   5        5.64        6.98      3.20 o 
   8  10   5      360.67      343.28     14.04 o 
 -11  11   5        7.01       14.93      5.66 o 
 -10  11   5        0.00       -0.88      3.44 o 
  -9  11   5        5.01       11.86      4.12 o 
  -8  11   5        2.30        1.06      3.56 o 
  -7  11   5       44.74       35.80      4.23 o 
  -6  11   5       11.23        9.78      2.93 o 
  -5  11   5      899.79      911.70     17.39 o 
  -4  11   5       31.12       33.99      2.60 o 
  -3  11   5       37.40       49.38      3.68 o 
  -2  11   5     1400.66     1453.91     19.60 o 
  -1  11   5       16.22       21.44      2.21 o 
   0  11   5      126.25      144.23      5.14 o 
   1  11   5      981.93      979.45     15.17 o 
   2  11   5      676.23      663.84     20.58 o 
   3  11   5      659.80      677.02     17.08 o 
   4  11   5      102.23       90.13      6.64 o 
   5  11   5       99.92       99.12      6.13 o 
   6  11   5        0.70        0.67      2.39 o 
   7  11   5       40.02       53.27      5.33 o 
   8  11   5        0.19        2.81      4.11 o 
 -11  12   5        5.13        8.73      5.31 o 
 -10  12   5       49.92       62.27      7.02 o 
  -9  12   5        3.24        4.77      3.76 o 
  -8  12   5      390.73      438.85     15.68 o 
  -7  12   5       80.70       67.47      5.24 o 
  -6  12   5      127.04      125.89      6.50 o 
  -5  12   5       14.75       13.79      2.87 o 
  -4  12   5      868.35      866.78     17.66 o 
  -3  12   5      699.18      710.26     11.14 o 
  -2  12   5     1097.04     1170.01     16.84 o 
  -1  12   5      103.30      102.37      4.18 o 
   0  12   5      154.37      164.79      7.42 o 
   1  12   5       18.63       27.13      3.32 o 
   2  12   5      200.79      186.97      7.65 o 
   3  12   5      127.78      113.30      7.22 o 
   4  12   5      464.31      456.37     14.31 o 
   5  12   5      178.64      185.18      9.62 o 
   6  12   5        2.04        4.26      2.83 o 
   7  12   5      360.41      382.57     13.33 o 
   8  12   5       69.44       91.53      8.33 o 
 -10  13   5       77.66       85.47      9.26 o 
  -9  13   5        0.52       -1.30      6.17 o 
  -8  13   5       61.28       61.07      6.42 o 
  -7  13   5      216.78      197.00     10.15 o 
  -6  13   5     1629.25     1565.79     26.59 o 
  -5  13   5      828.86      806.68     16.55 o 
  -4  13   5      173.26      171.22      6.14 o 
  -3  13   5      117.20      100.29      5.52 o 
  -2  13   5      675.35      703.69     11.96 o 
  -1  13   5      207.17      183.95      7.83 o 
   0  13   5      104.23       84.82      5.45 o 
   1  13   5     1045.11     1030.05     17.31 o 
   2  13   5        1.87        6.69      3.26 o 
   3  13   5      361.73      350.47     12.21 o 
   4  13   5        3.35        9.26      3.51 o 
   5  13   5        2.68        6.75      3.62 o 
   6  13   5        3.00        2.40      2.97 o 
   7  13   5       17.19       20.63      4.37 o 
   8  13   5       11.59        5.69      7.03 o 
 -10  14   5        0.78       -3.83      3.83 o 
  -9  14   5      595.80      599.50     18.84 o 
  -8  14   5      103.90      127.05     11.20 o 
  -7  14   5       13.90       13.98      3.53 o 
  -6  14   5      238.49      209.43      8.46 o 
  -5  14   5       43.20       36.42      4.21 o 
  -4  14   5      289.19      245.22      7.40 o 
  -3  14   5      911.90      848.95     14.72 o 
  -2  14   5       14.91       13.11      2.44 o 
  -1  14   5      325.41      305.83      7.25 o 
   0  14   5        6.41        7.28      2.43 o 
   1  14   5      189.61      173.81      7.93 o 
   2  14   5       14.97        9.44      3.56 o 
   3  14   5      414.00      414.29     22.29 o 
   4  14   5      123.53      129.01     11.65 o 
   5  14   5      177.36      169.70     11.22 o 
   6  14   5       57.18       60.54      7.81 o 
   7  14   5       28.08       22.74      5.02 o 
 -10  15   5        0.45       -1.12      4.23 o 
  -9  15   5        1.65        9.32      4.22 o 
  -8  15   5      101.48      118.93      8.63 o 
  -7  15   5       24.72       26.60      5.13 o 
  -6  15   5     1106.39     1039.35     20.51 o 
  -5  15   5      396.85      383.48     13.45 o 
  -4  15   5      955.59      882.08     15.59 o 
  -3  15   5      578.72      546.49     11.41 o 
  -2  15   5     1045.09     1041.32     20.15 o 
  -1  15   5      141.36      137.67      7.70 o 
   0  15   5      332.17      329.49      9.51 o 
   1  15   5      180.78      166.41     16.87 o 
   2  15   5        9.18       16.17      4.26 o 
   3  15   5       24.00       13.98      6.43 o 
   4  15   5       58.14       48.44      6.82 o 
   5  15   5       14.94        9.21      4.42 o 
   6  15   5       11.06        5.93      4.34 o 
   7  15   5       16.00       20.24      4.83 o 
  -9  16   5      398.43      389.51     20.28 o 
  -8  16   5      127.70      132.97      9.30 o 
  -7  16   5      326.03      323.80     13.11 o 
  -6  16   5       20.35       22.78      4.08 o 
  -5  16   5        3.95        7.97      2.63 o 
  -4  16   5      306.05      300.01      8.53 o 
  -3  16   5     2326.16     2254.75     30.57 o 
  -2  16   5        0.38        0.91      2.26 o 
  -1  16   5      858.88      823.22     13.60 o 
   0  16   5      154.75      158.56      7.48 o 
   1  16   5        3.48        0.38      2.80 o 
   2  16   5       65.55       68.24      7.20 o 
   3  16   5      142.37      131.25      9.84 o 
   4  16   5        8.70        6.87      5.42 o 
   5  16   5      354.11      321.82     15.76 o 
   6  16   5        3.81        9.44      5.11 o 
   7  16   5       31.88       33.08      5.95 o 
  -9  17   5        0.32        6.36      4.80 o 
  -8  17   5      171.48      172.97     11.20 o 
  -7  17   5        6.49        2.19      3.48 o 
  -6  17   5      207.62      212.43      8.84 o 
  -5  17   5       62.14       51.75      4.38 o 
  -4  17   5      142.18      145.76      6.29 o 
  -3  17   5      727.10      720.66     13.91 o 
  -2  17   5      102.69       99.82      5.44 o 
  -1  17   5       17.76       14.79      6.23 o 
   0  17   5      173.64      173.38      7.98 o 
   1  17   5      635.92      623.69     20.01 o 
   2  17   5      416.49      395.91     15.84 o 
   3  17   5        0.09       -2.84      2.84 o 
   4  17   5      102.90      118.34     10.18 o 
   5  17   5        6.46        2.61      4.26 o 
   6  17   5      325.62      328.45     16.88 o 
  -9  18   5       22.98       20.36      6.67 o 
  -8  18   5        9.36       12.12      4.57 o 
  -7  18   5        0.74       -1.17      3.44 o 
  -6  18   5        3.14        5.93      3.10 o 
  -5  18   5        0.08        3.62      2.36 o 
  -4  18   5       93.02      109.06      7.53 o 
  -3  18   5        4.63        4.45      2.69 o 
  -2  18   5      189.81      192.42     11.64 o 
  -1  18   5      346.21      315.41     14.32 o 
   0  18   5      368.68      376.70     12.05 o 
   1  18   5       18.84       14.36      8.03 o 
   2  18   5      135.17      150.45     10.29 o 
   3  18   5       47.63       65.93      8.43 o 
   4  18   5        4.77        0.76      7.83 o 
   5  18   5      423.54      456.82     19.72 o 
   6  18   5        9.70       19.48      6.25 o 
  -8  19   5       10.97       10.29      5.31 o 
  -7  19   5        9.76        6.97      4.30 o 
  -6  19   5       86.78       91.44     10.44 o 
  -5  19   5        2.17        7.71      2.69 o 
  -4  19   5       93.83       94.72      7.10 o 
  -3  19   5       81.86       84.01      5.44 o 
  -2  19   5      111.47      101.54     15.06 o 
  -1  19   5        0.04       -0.33      4.42 o 
   0  19   5       27.66       29.32      8.84 o 
   1  19   5       80.39       83.13     18.88 o 
   2  19   5      485.49      471.27     18.24 o 
   3  19   5       22.67       19.02      7.03 o 
   4  19   5      153.11      146.10     11.48 o 
   5  19   5        0.86        7.03      4.68 o 
  -7  20   5       62.47       55.56      7.20 o 
  -6  20   5        0.00       -0.05      3.55 o 
  -5  20   5       30.37       26.53      3.92 o 
  -4  20   5        3.17        7.41      2.80 o 
  -3  20   5      211.28      223.69     13.43 o 
  -2  20   5      321.01      344.10     15.90 o 
  -1  20   5      300.08      298.99     14.61 o 
   0  20   5        6.12        2.41      5.22 o 
   1  20   5        4.38        6.83      5.62 o 
   2  20   5       65.35       78.96      8.30 o 
   3  20   5        0.02        1.06      4.02 o 
   4  20   5        2.96        3.98      9.24 o 
   5  20   5       97.53       99.23     10.62 o 
  -7  21   5      104.62      122.84     13.17 o 
  -6  21   5        0.41        2.79      3.28 o 
  -5  21   5       20.88       15.02      3.40 o 
  -4  21   5        1.11        3.46      4.11 o 
  -3  21   5        2.90       10.36      4.92 o 
  -2  21   5        1.39       -3.01      3.41 o 
  -1  21   5       12.18       10.76      4.96 o 
   0  21   5       15.85       24.90      8.43 o 
   1  21   5       42.69       44.18     10.84 o 
   2  21   5      219.90      242.59     21.29 o 
   3  21   5        0.04        0.63      4.02 o 
   4  21   5      238.12      276.45     15.89 o 
  -6  22   5        8.61       12.33      4.05 o 
  -5  22   5        1.20       -1.20      6.43 o 
  -4  22   5       40.96       56.91      8.20 o 
  -3  22   5      109.03      120.41     13.66 o 
  -2  22   5      324.63      346.03     16.73 o 
  -1  22   5       60.97       79.52     12.45 o 
   0  22   5        9.89       14.06      8.03 o 
   1  22   5       20.06       34.94     10.04 o 
   2  22   5       29.61       38.16     10.84 o 
   3  22   5        0.08       -2.01      6.02 o 
  -5  23   5        3.21        1.20      7.63 o 
  -4  23   5        4.06        9.73      5.40 o 
  -3  23   5       35.48       30.30      6.92 o 
  -2  23   5        5.62       17.63      5.94 o 
  -1  23   5       16.41       26.51      9.24 o 
   0  23   5       12.81       11.25      7.63 o 
   1  23   5       82.84       77.92     14.06 o 
   2  23   5       36.30       30.93     10.04 o 
  -3  24   5      138.98      150.70     12.33 o 
  -2  24   5       67.60       83.88      9.93 o 
  -1  24   5      204.81      205.64     20.08 o 
   0  24   5      211.04      248.21     22.09 o 
 -12   0   6       17.28       14.85      5.40 o 
 -10   0   6      430.14      477.84     12.34 o 
  -8   0   6      101.55       89.04      5.79 o 
  -6   0   6        0.17       11.12      2.93 o 
  -4   0   6     2977.68     2961.25     34.57 o 
  -2   0   6    15084.91    15258.82    159.72 o 
   0   0   6      356.24      409.71     10.28 o 
   2   0   6        0.31        3.94      2.30 o 
   4   0   6       56.52       56.13      7.63 o 
   6   0   6      371.56      338.75     29.52 o 
   8   0   6       53.20       47.32      9.84 o 
 -12   1   6       31.44       32.39      3.45 o 
 -11   1   6       35.36       32.03      3.11 o 
 -10   1   6        0.00        1.30      1.80 o 
  -9   1   6      211.23      198.67      5.64 o 
  -8   1   6        1.26        3.35      1.57 o 
  -7   1   6      742.58      708.44     10.63 o 
  -6   1   6      354.33      351.15      5.08 o 
  -5   1   6      773.33      793.67      8.40 o 
  -4   1   6     3302.02     3260.28     28.09 o 
  -3   1   6      540.27      540.21      9.35 o 
  -2   1   6      453.71      472.94      8.76 o 
  -1   1   6      141.69      141.35      3.49 o 
   0   1   6      375.59      432.36      8.21 o 
   1   1   6      911.71      974.25     13.08 o 
   2   1   6      128.26      146.66      4.39 o 
   3   1   6      208.78      180.01      5.86 o 
   4   1   6      310.00      298.67      7.70 o 
   5   1   6       61.85       54.59      4.31 o 
   6   1   6       37.53       33.43      3.91 o 
   7   1   6      533.44      499.65     14.55 o 
   8   1   6        7.43        4.91      2.83 o 
   9   1   6       45.98       48.81      7.24 o 
 -12   2   6       25.94       28.06      4.04 o 
 -11   2   6       43.67       45.06      3.21 o 
 -10   2   6      595.42      629.80     10.95 o 
  -9   2   6      158.92      152.21      5.05 o 
  -8   2   6        9.35        5.54      1.70 o 
  -7   2   6      526.65      511.98     12.41 o 
  -6   2   6      324.41      345.56      5.24 o 
  -5   2   6      212.58      242.85      3.97 o 
  -4   2   6      412.66      404.41      6.58 o 
  -3   2   6       64.49       58.26      2.53 o 
  -2   2   6      165.57      145.63      5.85 o 
  -1   2   6      169.41      181.16      4.31 o 
   0   2   6      836.92      891.30     11.17 o 
   1   2   6      666.00      709.33     10.53 o 
   2   2   6       58.49       87.95      3.51 o 
   3   2   6       80.54       72.82      3.26 o 
   4   2   6      918.39      904.43     15.38 o 
   5   2   6       42.99       36.51      3.78 o 
   6   2   6      152.01      172.32      7.25 o 
   7   2   6       20.52       23.22      3.83 o 
   8   2   6       25.79       24.50      4.14 o 
   9   2   6        2.28        4.42      6.02 o 
 -12   3   6      187.08      205.02      8.17 o 
 -11   3   6       19.78       17.69      3.09 o 
 -10   3   6       17.56       17.57      2.12 o 
  -9   3   6      137.72      119.01      3.84 o 
  -8   3   6       19.94       17.70      1.55 o 
  -7   3   6      831.81      811.57      9.54 o 
  -6   3   6     1249.48     1361.36     13.85 o 
  -5   3   6      577.02      597.37      7.43 o 
  -4   3   6      260.71      296.20      6.09 o 
  -3   3   6      358.28      347.22      6.32 o 
  -2   3   6       17.90       21.60      1.55 o 
  -1   3   6       38.60       33.19      2.14 o 
   0   3   6     3197.03     3310.44     32.34 o 
   1   3   6     1788.21     1827.21     21.38 o 
   2   3   6      364.61      332.40      8.11 o 
   3   3   6      415.74      386.73      7.28 o 
   4   3   6      256.70      252.56      7.39 o 
   5   3   6      397.60      367.87     10.04 o 
   6   3   6       36.68       41.63      4.22 o 
   7   3   6       71.39       65.89      5.20 o 
   8   3   6       17.99       25.58      4.10 o 
   9   3   6       64.20       83.14     12.85 o 
 -12   4   6       54.19       65.40      5.38 o 
 -11   4   6      158.11      157.08      7.64 o 
 -10   4   6      271.39      265.92      6.12 o 
  -9   4   6      657.18      690.58     10.08 o 
  -8   4   6      413.19      373.86      6.78 o 
  -7   4   6      234.95      225.27      6.62 o 
  -6   4   6        3.34        3.12      1.16 o 
  -5   4   6      164.16      138.02      3.70 o 
  -4   4   6       62.90       62.76      2.39 o 
  -3   4   6     1560.86     1570.97     17.29 o 
  -2   4   6      925.02      854.48     10.04 o 
  -1   4   6      126.80      139.28      3.77 o 
   0   4   6      148.45      156.67      4.11 o 
   1   4   6     1312.29     1274.88     14.78 o 
   2   4   6      803.54      776.56     12.69 o 
   3   4   6       80.99       91.92      4.20 o 
   4   4   6       72.27       59.82      3.71 o 
   5   4   6      136.39      132.05      8.27 o 
   6   4   6      212.43      192.78      7.94 o 
   7   4   6       38.02       37.30      4.33 o 
   8   4   6       35.75       36.56      5.62 o 
   9   4   6       13.16       16.47      8.03 o 
 -12   5   6       74.81       76.72      5.91 o 
 -11   5   6       50.46       43.04      4.65 o 
 -10   5   6       16.18       16.86      2.77 o 
  -9   5   6      128.74      115.54      4.08 o 
  -8   5   6        2.84        2.59      1.52 o 
  -7   5   6       14.72       24.87      2.23 o 
  -6   5   6      489.61      491.32      7.29 o 
  -5   5   6        5.26        4.59      1.40 o 
  -4   5   6      453.89      500.50      7.40 o 
  -3   5   6      245.39      220.34      6.48 o 
  -2   5   6      274.06      315.02      6.36 o 
  -1   5   6      333.04      345.96      8.24 o 
   0   5   6     2284.93     2342.45     24.10 o 
   1   5   6      754.98      827.29     10.76 o 
   2   5   6       38.85       36.53      3.14 o 
   3   5   6      930.86      908.78     14.67 o 
   4   5   6       14.90        8.32      2.17 o 
   5   5   6      108.91       95.55      4.66 o 
   6   5   6      138.95      137.31      6.70 o 
   7   5   6      109.08      114.63      7.95 o 
   8   5   6        5.03        5.59      4.17 o 
 -12   6   6       11.58       10.68      4.37 o 
 -11   6   6        6.13        4.32      3.55 o 
 -10   6   6       95.18       96.83      6.79 o 
  -9   6   6       28.17       32.15      2.85 o 
  -8   6   6      280.04      250.24      5.65 o 
  -7   6   6       17.56       29.71      2.60 o 
  -6   6   6       89.07      102.50      4.09 o 
  -5   6   6        6.36        8.97      1.55 o 
  -4   6   6        0.28       -0.28      1.31 o 
  -3   6   6      525.77      562.21      9.30 o 
  -2   6   6      225.83      234.41      6.70 o 
  -1   6   6     1424.09     1407.55     17.41 o 
   0   6   6        2.02       13.02      2.65 o 
   1   6   6      265.03      264.50      5.33 o 
   2   6   6       89.67       88.92      3.12 o 
   3   6   6      695.41      688.63     12.27 o 
   4   6   6      100.97       93.15      4.52 o 
   5   6   6      470.10      461.98     10.19 o 
   6   6   6      268.50      280.58      9.26 o 
   7   6   6       16.79       15.15      4.45 o 
   8   6   6        0.88        2.66      3.90 o 
 -12   7   6       15.44       14.36      5.60 o 
 -11   7   6      220.90      231.81     10.74 o 
 -10   7   6      180.43      188.20      9.34 o 
  -9   7   6       97.51      105.56      5.30 o 
  -8   7   6      124.54      118.50      4.52 o 
  -7   7   6      255.10      243.56      6.00 o 
  -6   7   6     1023.65     1047.42     13.57 o 
  -5   7   6      304.35      297.72      6.16 o 
  -4   7   6       35.58       36.09      2.51 o 
  -3   7   6      426.91      448.11      7.28 o 
  -2   7   6      401.90      420.07      6.96 o 
  -1   7   6      279.47      264.64      5.95 o 
   0   7   6      244.14      234.45      6.35 o 
   1   7   6      183.35      180.51      4.44 o 
   2   7   6     2164.01     2112.63     26.78 o 
   3   7   6      687.92      689.11     12.40 o 
   4   7   6      577.10      527.65     11.92 o 
   5   7   6       25.55       28.89      3.16 o 
   6   7   6       70.91       60.00      7.04 o 
   7   7   6      312.17      324.01     16.16 o 
   8   7   6      109.11      100.16      8.45 o 
 -11   8   6      316.50      360.51     18.12 o 
 -10   8   6       91.93       98.64      9.90 o 
  -9   8   6       77.67       79.88      5.64 o 
  -8   8   6       77.94       81.01      4.87 o 
  -7   8   6       96.70      109.17      5.26 o 
  -6   8   6        4.65        3.45      2.34 o 
  -5   8   6      103.29       82.00      5.04 o 
  -4   8   6      168.65      177.00      7.27 o 
  -3   8   6      278.70      253.35      6.82 o 
  -2   8   6       12.04       14.72      1.91 o 
  -1   8   6     1006.95      934.55     13.15 o 
   0   8   6       82.57       67.18      3.29 o 
   1   8   6      975.95      946.31     12.13 o 
   2   8   6     1402.99     1414.29     20.27 o 
   3   8   6      147.15      140.26      7.76 o 
   4   8   6      434.10      410.37      9.36 o 
   5   8   6       97.39      109.14      6.13 o 
   6   8   6      131.40      123.24      6.72 o 
   7   8   6      120.51      134.92     12.68 o 
   8   8   6      423.94      449.03     16.37 o 
 -11   9   6       69.23       80.99      7.56 o 
 -10   9   6      140.99      115.49      8.03 o 
  -9   9   6        0.15        0.45      2.60 o 
  -8   9   6      126.22      117.78      6.64 o 
  -7   9   6        7.77        4.71      2.25 o 
  -6   9   6       18.81       24.93      2.72 o 
  -5   9   6      126.63      120.78      4.60 o 
  -4   9   6       93.76       84.19      4.05 o 
  -3   9   6       62.57       65.28      3.64 o 
  -2   9   6       97.16      105.92      5.13 o 
  -1   9   6     1338.51     1329.46     18.65 o 
   0   9   6     1018.72     1037.43     14.40 o 
   1   9   6       16.15       23.82      2.43 o 
   2   9   6      397.95      392.52      8.87 o 
   3   9   6       52.15       51.08      3.56 o 
   4   9   6        0.12       -1.64      1.64 o 
   5   9   6      169.57      156.74      7.40 o 
   6   9   6       24.01       27.65      4.04 o 
   7   9   6      100.44       87.95      7.81 o 
   8   9   6      500.77      521.19     18.02 o 
 -11  10   6      335.97      336.56     17.42 o 
 -10  10   6       94.18       80.81      7.39 o 
  -9  10   6      448.25      452.11     16.22 o 
  -8  10   6       76.04       66.99      5.44 o 
  -7  10   6      152.45      183.20      8.24 o 
  -6  10   6        9.94       13.06      2.74 o 
  -5  10   6      831.10      781.34     12.40 o 
  -4  10   6        1.48        4.16      1.89 o 
  -3  10   6      276.11      284.62      7.15 o 
  -2  10   6       16.42       19.80      2.43 o 
  -1  10   6       28.82       27.15      2.73 o 
   0  10   6      312.32      328.26      7.67 o 
   1  10   6      187.83      200.63      5.52 o 
   2  10   6       49.26       42.99      5.18 o 
   3  10   6        0.26       -0.24      3.12 o 
   4  10   6     1082.87     1058.17     26.03 o 
   5  10   6       26.20       30.96      4.18 o 
   6  10   6        2.63        1.88      2.77 o 
   7  10   6      103.56      103.56      9.39 o 
   8  10   6      159.40      167.45     10.88 o 
 -11  11   6       19.55       16.77      6.10 o 
 -10  11   6       87.38       80.61      7.52 o 
  -9  11   6       11.24       10.28      3.84 o 
  -8  11   6      138.57      141.60      7.26 o 
  -7  11   6        2.81        3.53      2.56 o 
  -6  11   6      907.01      867.15     15.56 o 
  -5  11   6       16.70       10.48      2.18 o 
  -4  11   6        1.68        1.19      1.71 o 
  -3  11   6        0.41       -1.10      1.58 o 
  -2  11   6        9.13       14.88      3.62 o 
  -1  11   6        0.94        2.75      2.03 o 
   0  11   6      489.98      490.19     10.02 o 
   1  11   6       33.43       38.24      3.11 o 
   2  11   6     1935.02     1879.20     28.13 o 
   3  11   6      289.98      293.11      9.48 o 
   4  11   6       33.18       27.90      3.97 o 
   5  11   6      111.48      106.66      6.56 o 
   6  11   6       85.14       81.96      8.41 o 
   7  11   6        0.21        2.61      3.65 o 
 -11  12   6        6.62        6.80      5.11 o 
 -10  12   6      111.99      124.06      8.94 o 
  -9  12   6       74.81       86.04      7.46 o 
  -8  12   6       77.78       70.28      5.68 o 
  -7  12   6      125.53      129.27      6.14 o 
  -6  12   6       34.32       38.42      3.87 o 
  -5  12   6      464.40      415.94     10.16 o 
  -4  12   6      746.44      695.99     14.67 o 
  -3  12   6     1717.42     1658.14     22.65 o 
  -2  12   6      751.04      703.03     12.30 o 
  -1  12   6     1640.64     1651.75     25.26 o 
   0  12   6     1540.57     1542.40     30.78 o 
   1  12   6       22.81       17.26      3.04 o 
   2  12   6       89.88       81.71      4.67 o 
   3  12   6      316.64      320.63     11.21 o 
   4  12   6      139.00      155.10      8.26 o 
   5  12   6        2.50        4.05      2.89 o 
   6  12   6       39.84       38.39      6.29 o 
   7  12   6        2.88        2.74      4.18 o 
 -10  13   6       24.27       24.25      6.56 o 
  -9  13   6        6.53        3.27      3.61 o 
  -8  13   6       27.48       39.80      4.87 o 
  -7  13   6       20.64       15.63      3.18 o 
  -6  13   6      154.35      156.58      6.67 o 
  -5  13   6        0.98        0.06      1.90 o 
  -4  13   6       18.42       25.60      3.25 o 
  -3  13   6       20.79       14.44      2.46 o 
  -2  13   6      128.29      124.33      4.93 o 
  -1  13   6      380.21      399.99     10.84 o 
   0  13   6       38.26       35.09      3.55 o 
   1  13   6      102.41      105.81      8.37 o 
   2  13   6      112.74      132.67     18.88 o 
   3  13   6      235.87      239.93     12.46 o 
   4  13   6       61.00       51.57      5.63 o 
   5  13   6       18.94       20.60      4.48 o 
   6  13   6       55.16       46.59      5.93 o 
   7  13   6        5.51        5.83      4.21 o 
 -10  14   6      111.59      112.94     11.19 o 
  -9  14   6       56.71       56.49      6.84 o 
  -8  14   6       21.76       19.75      5.00 o 
  -7  14   6      278.69      264.17      8.73 o 
  -6  14   6        1.96        2.44      2.38 o 
  -5  14   6      416.34      386.11      9.88 o 
  -4  14   6      195.78      197.51      6.97 o 
  -3  14   6     1099.07     1091.97     17.02 o 
  -2  14   6      232.32      220.32      6.53 o 
  -1  14   6      718.43      708.99     16.81 o 
   0  14   6      297.93      304.77     13.51 o 
   1  14   6       26.97       23.55      4.92 o 
   2  14   6      207.19      200.62     11.03 o 
   3  14   6       72.03       46.90      6.39 o 
   4  14   6      158.61      158.26      8.73 o 
   5  14   6       50.90       53.18      5.87 o 
   6  14   6      287.23      305.68     12.67 o 
   7  14   6       51.84       49.92      6.64 o 
 -10  15   6      117.16      130.17     12.12 o 
  -9  15   6       96.89       92.02      8.45 o 
  -8  15   6       25.13       17.07      4.05 o 
  -7  15   6      676.68      648.65     14.22 o 
  -6  15   6       22.55       26.89      3.69 o 
  -5  15   6      198.85      184.83      7.13 o 
  -4  15   6       45.29       47.61      4.13 o 
  -3  15   6       14.99       21.10      3.54 o 
  -2  15   6       12.25       15.02      2.55 o 
  -1  15   6      665.82      647.61     13.76 o 
   0  15   6      152.31      156.05      7.61 o 
   1  15   6      121.19      126.89      9.84 o 
   2  15   6      498.90      507.21     18.24 o 
   3  15   6       80.11       74.52      7.94 o 
   4  15   6       20.04       27.50      5.66 o 
   5  15   6       19.90       27.85      5.09 o 
   6  15   6        3.90        5.17      3.85 o 
  -9  16   6        0.40        1.79      7.43 o 
  -8  16   6      153.23      152.13      8.41 o 
  -7  16   6        7.20        7.83      3.16 o 
  -6  16   6       38.71       41.88      4.31 o 
  -5  16   6      574.40      573.02     12.71 o 
  -4  16   6      234.53      213.89      7.54 o 
  -3  16   6       83.60       82.18      7.20 o 
  -2  16   6       92.41       90.83      6.61 o 
  -1  16   6       45.65       49.65      4.28 o 
   0  16   6      887.06      926.37     30.06 o 
   1  16   6      258.41      225.33     19.68 o 
   2  16   6       17.06       22.76      5.25 o 
   3  16   6       73.50       72.30      8.06 o 
   4  16   6      156.58      146.01     11.03 o 
   5  16   6        6.04        8.03      4.63 o 
   6  16   6       19.53       25.35      6.35 o 
  -9  17   6       34.84       38.32      7.81 o 
  -8  17   6       17.18       16.33      4.39 o 
  -7  17   6      140.83      132.29      7.85 o 
  -6  17   6        0.53        2.52      2.59 o 
  -5  17   6      337.85      336.71     11.30 o 
  -4  17   6      354.98      328.34     13.23 o 
  -3  17   6        3.53        5.30      2.87 o 
  -2  17   6      136.54      137.21      6.48 o 
  -1  17   6     1006.67     1033.37     35.30 o 
   0  17   6       37.90       34.93      5.60 o 
   1  17   6      246.10      261.35     12.92 o 
   2  17   6       44.76       36.46      6.17 o 
   3  17   6        0.88        3.67      3.95 o 
   4  17   6       16.89       15.46      4.92 o 
   5  17   6        7.56       10.28      4.82 o 
  -8  18   6      161.82      183.06      9.56 o 
  -7  18   6        0.00        1.48      3.07 o 
  -6  18   6       33.47       41.85      4.40 o 
  -5  18   6      224.27      220.20      8.12 o 
  -4  18   6      202.92      208.25      8.56 o 
  -3  18   6       32.32       30.35      4.04 o 
  -2  18   6      909.44      923.25     27.83 o 
  -1  18   6       93.45       78.94     13.86 o 
   0  18   6      126.82      146.91      9.75 o 
   1  18   6       88.37       80.39      8.64 o 
   2  18   6       74.60       52.52      7.14 o 
   3  18   6      125.88      101.90      9.49 o 
   4  18   6      264.80      246.49     14.62 o 
   5  18   6       42.25       54.70      8.37 o 
  -8  19   6      213.72      219.83     12.18 o 
  -7  19   6       53.55       56.82      6.02 o 
  -6  19   6        5.97        7.32      3.07 o 
  -5  19   6      236.97      236.02      9.49 o 
  -4  19   6       10.40       16.79      3.66 o 
  -3  19   6       45.13       53.22      6.07 o 
  -2  19   6       66.22       58.12      7.67 o 
  -1  19   6        8.56        7.59      4.40 o 
   0  19   6        1.84        4.02      5.62 o 
   1  19   6       41.89       44.77      6.45 o 
   2  19   6        0.05        2.41      3.76 o 
   3  19   6       43.44       32.60      6.63 o 
   4  19   6        3.30        4.62      4.83 o 
  -7  20   6       32.91       31.42      5.10 o 
  -6  20   6        2.52        4.57      2.99 o 
  -5  20   6        1.88        0.52      3.31 o 
  -4  20   6        4.41        7.45      3.18 o 
  -3  20   6       55.70       57.04     18.07 o 
  -2  20   6      325.42      365.15     16.90 o 
  -1  20   6      119.00      112.86     14.46 o 
   0  20   6      270.85      277.13     20.89 o 
   1  20   6       61.74       59.04     12.05 o 
   2  20   6        8.60        5.95      4.34 o 
   3  20   6        5.44        7.67      4.96 o 
   4  20   6      195.71      196.50     14.06 o 
  -6  21   6        0.02       -2.89      2.89 o 
  -5  21   6       36.39       38.97      4.62 o 
  -4  21   6      179.83      173.82     26.51 o 
  -3  21   6        4.17        2.71      5.22 o 
  -2  21   6        0.02       -3.69      3.69 o 
  -1  21   6        1.01       -0.40      6.43 o 
   0  21   6       22.07       15.66      8.03 o 
   1  21   6        8.42        5.62      7.23 o 
   2  21   6      264.68      309.26     24.10 o 
   3  21   6      126.32      139.91     11.66 o 
  -5  22   6        3.11        3.73      8.03 o 
  -4  22   6       20.81       26.70      6.63 o 
  -3  22   6       18.47       22.24      6.39 o 
  -2  22   6       97.46      114.97     15.66 o 
  -1  22   6        3.17        6.43      7.63 o 
   0  22   6       53.59       46.19     11.65 o 
   1  22   6       13.55       18.88      8.43 o 
   2  22   6        8.20       28.11     10.04 o 
  -4  23   6      101.09       86.74     10.84 o 
  -3  23   6       41.22       56.02      8.52 o 
  -2  23   6        0.00       -0.80      6.02 o 
  -1  23   6      411.73      443.81     28.52 o 
   0  23   6      215.39      223.71     20.89 o 
   1  23   6       76.07       90.37     14.86 o 
 -11   0   7      385.00      380.94     11.68 o 
  -9   0   7      504.40      523.91     24.06 o 
  -7   0   7      169.22      149.67      4.97 o 
  -5   0   7     4433.33     4507.77     51.23 o 
  -3   0   7     6676.97     6740.19     82.68 o 
  -1   0   7      530.74      576.37     11.52 o 
   1   0   7     1532.51     1600.18     27.96 o 
   3   0   7      203.55      190.12      7.59 o 
   5   0   7      236.99      244.59     12.12 o 
   7   0   7        8.19        7.33      4.44 o 
 -12   1   7      456.05      490.61     13.79 o 
 -11   1   7        5.61        4.27      2.08 o 
 -10   1   7       13.60       12.57      2.35 o 
  -9   1   7      388.51      383.72      8.24 o 
  -8   1   7      172.68      165.63      5.25 o 
  -7   1   7      174.03      169.75      3.30 o 
  -6   1   7      462.36      448.26      5.84 o 
  -5   1   7      597.05      610.20      8.07 o 
  -4   1   7      491.44      442.39      6.99 o 
  -3   1   7      436.35      409.73      6.74 o 
  -2   1   7      459.65      479.18      7.03 o 
  -1   1   7       26.04       21.60      2.18 o 
   0   1   7      191.67      183.68      5.76 o 
   1   1   7      294.29      263.89      6.28 o 
   2   1   7      186.55      169.15      8.79 o 
   3   1   7        1.15        1.23      1.55 o 
   4   1   7      141.61      122.78      6.08 o 
   5   1   7       19.86       24.11      3.57 o 
   6   1   7      260.23      244.34      8.91 o 
   7   1   7        9.43        8.61      3.15 o 
   8   1   7      231.13      219.30      9.58 o 
 -12   2   7      117.07      119.29      5.71 o 
 -11   2   7      247.04      249.38      6.04 o 
 -10   2   7      141.20      129.47      4.43 o 
  -9   2   7      125.15      133.11      5.43 o 
  -8   2   7      143.84      146.57      5.54 o 
  -7   2   7      364.00      333.91      6.34 o 
  -6   2   7       16.00       12.92      1.46 o 
  -5   2   7      561.08      527.74      8.88 o 
  -4   2   7        4.10        0.62      1.90 o 
  -3   2   7     2096.28     2001.80     21.69 o 
  -2   2   7       45.75       35.04      1.92 o 
  -1   2   7     2969.89     2992.71     32.62 o 
   0   2   7        0.88        2.28      1.54 o 
   1   2   7      325.81      321.18      6.95 o 
   2   2   7       56.27       62.59      3.36 o 
   3   2   7      146.30      121.02      5.45 o 
   4   2   7       36.51       43.11      3.47 o 
   5   2   7        6.62        1.66      2.33 o 
   6   2   7       19.51       12.93      3.14 o 
   7   2   7        0.63        4.74      2.77 o 
   8   2   7       59.39       73.90      8.17 o 
 -12   3   7       71.42       69.08      5.35 o 
 -11   3   7       16.54       14.07      2.58 o 
 -10   3   7       39.56       45.82      3.05 o 
  -9   3   7      152.21      155.75      4.69 o 
  -8   3   7       12.13        9.43      1.84 o 
  -7   3   7      527.19      526.07      8.36 o 
  -6   3   7       13.33       10.32      1.73 o 
  -5   3   7     1190.74     1261.81     15.55 o 
  -4   3   7      609.64      608.81      8.56 o 
  -3   3   7        3.23        7.01      1.52 o 
  -2   3   7      308.20      317.69      6.77 o 
  -1   3   7      237.69      229.11      5.30 o 
   0   3   7        2.49       -0.28      1.44 o 
   1   3   7       17.27       29.20      3.23 o 
   2   3   7       60.02       53.95      3.20 o 
   3   3   7        2.02        3.36      1.99 o 
   4   3   7      521.34      468.42     10.20 o 
   5   3   7        0.09        1.43      2.72 o 
   6   3   7        1.70        2.62      2.70 o 
   7   3   7        1.90       -0.33      2.53 o 
   8   3   7      626.94      661.05     25.74 o 
 -12   4   7       66.90       82.28      6.78 o 
 -11   4   7      139.64      128.09      6.65 o 
 -10   4   7      192.64      189.19      5.45 o 
  -9   4   7      128.44      123.91      4.40 o 
  -8   4   7       73.98       80.01      3.48 o 
  -7   4   7        0.92       -0.87      1.24 o 
  -6   4   7      523.15      528.39      9.62 o 
  -5   4   7       31.96       27.55      2.41 o 
  -4   4   7      314.40      313.19      8.47 o 
  -3   4   7      266.56      246.30      7.42 o 
  -2   4   7       17.54       21.72      1.99 o 
  -1   4   7      438.53      417.11      7.26 o 
   0   4   7        8.89        4.34      1.93 o 
   1   4   7        0.16        1.42      1.36 o 
   2   4   7        0.27       -1.64      1.64 o 
   3   4   7      271.57      278.84      7.49 o 
   4   4   7       86.42       95.93      4.76 o 
   5   4   7      574.52      570.46     13.73 o 
   6   4   7       79.76       77.03      5.51 o 
   7   4   7        3.03        5.65      3.10 o 
   8   4   7       28.09       27.81      5.84 o 
 -12   5   7        0.32       -1.27      3.36 o 
 -11   5   7        0.74        2.19      2.84 o 
 -10   5   7      172.53      163.45      6.14 o 
  -9   5   7        0.35        2.15      1.75 o 
  -8   5   7        0.89        1.25      1.74 o 
  -7   5   7      473.50      455.14      8.48 o 
  -6   5   7       38.62       35.51      2.81 o 
  -5   5   7      399.06      411.80     10.81 o 
  -4   5   7     1187.48     1260.47     16.99 o 
  -3   5   7      188.75      164.57      7.71 o 
  -2   5   7      198.06      193.01      6.86 o 
  -1   5   7      168.81      174.67      4.64 o 
   0   5   7        0.61        1.84      1.52 o 
   1   5   7      508.23      489.66      8.01 o 
   2   5   7      584.49      556.62      9.73 o 
   3   5   7        2.94        6.14      2.17 o 
   4   5   7      392.53      373.31      9.16 o 
   5   5   7       10.78       13.32      3.08 o 
   6   5   7      171.24      166.05      7.75 o 
   7   5   7       48.56       47.99      6.25 o 
   8   5   7      111.26      111.13      9.09 o 
 -12   6   7       82.37       83.10      8.18 o 
 -11   6   7      110.70      106.64      6.76 o 
 -10   6   7      515.75      511.16     10.78 o 
  -9   6   7       58.92       50.08      3.53 o 
  -8   6   7       60.75       75.14      3.87 o 
  -7   6   7       14.27       13.07      2.28 o 
  -6   6   7      442.58      396.52      7.76 o 
  -5   6   7        4.04        6.98      2.02 o 
  -4   6   7      525.02      488.93     10.42 o 
  -3   6   7      538.00      504.71     11.47 o 
  -2   6   7      781.48      761.68     14.58 o 
  -1   6   7       18.41       22.60      2.38 o 
   0   6   7      430.48      399.11      7.16 o 
   1   6   7      100.05       93.16      4.24 o 
   2   6   7      137.78      133.03      5.36 o 
   3   6   7      288.51      264.83     10.59 o 
   4   6   7       42.08       49.57      3.83 o 
   5   6   7        0.74        0.52      1.77 o 
   6   6   7       36.10       39.48      5.57 o 
   7   6   7       80.87       85.36      8.38 o 
   8   6   7      138.34      151.62     11.60 o 
 -11   7   7       47.79       48.10      5.33 o 
 -10   7   7       39.47       47.33      4.02 o 
  -9   7   7        8.32        6.23      2.35 o 
  -8   7   7      400.84      396.12      8.58 o 
  -7   7   7      896.83      878.54     14.10 o 
  -6   7   7       47.14       45.27      3.41 o 
  -5   7   7      377.49      365.11      7.99 o 
  -4   7   7      504.63      524.74     10.63 o 
  -3   7   7       11.17       11.88      2.33 o 
  -2   7   7        5.05        9.19      2.68 o 
  -1   7   7       96.85       97.79      5.04 o 
   0   7   7      575.81      609.82      9.99 o 
   1   7   7     1387.10     1386.95     16.51 o 
   2   7   7      261.29      269.54      8.27 o 
   3   7   7        0.92        1.10      1.92 o 
   4   7   7       20.50       26.74      5.20 o 
   5   7   7       24.91       20.51      3.00 o 
   6   7   7      386.07      352.30     13.93 o 
   7   7   7       16.15       14.67      5.00 o 
 -11   8   7      102.74      106.67      9.57 o 
 -10   8   7       17.82       16.59      3.81 o 
  -9   8   7      183.25      164.05      6.98 o 
  -8   8   7       28.48       34.72      3.84 o 
  -7   8   7     1084.38     1060.25     16.11 o 
  -6   8   7        0.01        2.37      2.04 o 
  -5   8   7       58.54       58.99      3.63 o 
  -4   8   7      357.52      348.53      8.55 o 
  -3   8   7      149.56      134.55      5.26 o 
  -2   8   7      526.64      515.22     11.55 o 
  -1   8   7      298.81      282.64      8.15 o 
   0   8   7      207.02      188.69      8.77 o 
   1   8   7      555.60      543.51      9.33 o 
   2   8   7       11.74       14.94      2.91 o 
   3   8   7      291.98      292.19      8.04 o 
   4   8   7      324.93      322.83      8.68 o 
   5   8   7       63.17       68.52      5.42 o 
   6   8   7       74.90       95.02     12.25 o 
   7   8   7        2.85        9.83      5.09 o 
 -11   9   7      254.62      260.58     12.66 o 
 -10   9   7        0.00       -0.52      2.75 o 
  -9   9   7       94.90      114.67      6.19 o 
  -8   9   7      465.90      457.51     11.22 o 
  -7   9   7      204.23      196.55      7.21 o 
  -6   9   7       39.07       30.54      3.08 o 
  -5   9   7       95.93       82.71      4.43 o 
  -4   9   7       91.81       88.40      4.55 o 
  -3   9   7        0.06       -1.16      1.57 o 
  -2   9   7       55.11       57.42      5.86 o 
  -1   9   7       61.25       63.88      4.35 o 
   0   9   7      125.59      126.44      7.36 o 
   1   9   7      835.49      833.67     12.31 o 
   2   9   7      170.50      168.99      6.63 o 
   3   9   7     1205.55     1234.70     24.27 o 
   4   9   7      109.89      111.53      7.03 o 
   5   9   7      262.19      246.75     11.33 o 
   6   9   7      243.14      226.42     13.31 o 
   7   9   7      177.56      199.56     21.49 o 
 -11  10   7        0.33        3.16      3.70 o 
 -10  10   7       27.14       38.11      5.38 o 
  -9  10   7        4.34        2.31      2.70 o 
  -8  10   7      106.38      107.44      5.98 o 
  -7  10   7        2.83        2.57      2.54 o 
  -6  10   7       61.37       61.17      3.94 o 
  -5  10   7       38.84       31.82      3.77 o 
  -4  10   7      257.44      235.25      6.98 o 
  -3  10   7       34.96       25.97      2.95 o 
  -2  10   7      824.74      784.51     19.13 o 
  -1  10   7      662.36      709.99     16.06 o 
   0  10   7     1174.92     1101.70     18.92 o 
   1  10   7        0.02        0.60      2.48 o 
   2  10   7       10.65       17.16      3.10 o 
   3  10   7       47.68       55.88      5.16 o 
   4  10   7      301.69      295.40     11.13 o 
   5  10   7      119.45      151.88      9.48 o 
   6  10   7        3.16       -1.26      3.11 o 
   7  10   7        1.15        1.41      4.54 o 
 -11  11   7        1.49        7.11      4.26 o 
 -10  11   7       14.18       17.65      4.59 o 
  -9  11   7      105.20      106.56      6.22 o 
  -8  11   7      119.03      129.74      6.55 o 
  -7  11   7      661.17      631.64     13.47 o 
  -6  11   7      628.63      628.89     14.69 o 
  -5  11   7      124.39      127.34      5.05 o 
  -4  11   7        0.89       -0.28      1.81 o 
  -3  11   7        0.19        1.49      1.87 o 
  -2  11   7       89.34       84.47      5.02 o 
  -1  11   7       86.22       83.51      4.99 o 
   0  11   7        7.38       10.09      2.59 o 
   1  11   7      723.46      752.21     20.84 o 
   2  11   7       41.39       40.18      3.87 o 
   3  11   7       77.76       82.35      6.41 o 
   4  11   7       27.00       27.38      4.65 o 
   5  11   7       56.79       67.89      6.91 o 
   6  11   7       70.90       72.07      6.87 o 
   7  11   7        8.69       12.37      5.66 o 
 -10  12   7       38.84       29.24      5.48 o 
  -9  12   7       34.33       33.38      4.81 o 
  -8  12   7       79.50       80.16      5.88 o 
  -7  12   7        1.95       -0.78      2.38 o 
  -6  12   7       55.69       58.16      4.59 o 
  -5  12   7      160.50      150.14      7.58 o 
  -4  12   7      441.95      404.56      9.45 o 
  -3  12   7       75.86       85.43      4.46 o 
  -2  12   7      522.52      517.75     12.06 o 
  -1  12   7      273.37      279.89     12.23 o 
   0  12   7        0.53       -0.60      2.03 o 
   1  12   7       31.49       35.83      4.51 o 
   2  12   7      458.68      475.86     17.42 o 
   3  12   7       27.04       29.82      5.53 o 
   4  12   7       86.59       89.50      6.96 o 
   5  12   7      261.16      259.57     11.21 o 
   6  12   7       12.47       14.05      4.92 o 
 -10  13   7      128.73      136.15      9.76 o 
  -9  13   7      109.07      104.07      8.91 o 
  -8  13   7       73.29       76.00      5.44 o 
  -7  13   7      691.64      697.22     20.01 o 
  -6  13   7     1231.86     1198.55     20.34 o 
  -5  13   7      204.51      215.13      8.17 o 
  -4  13   7        6.02        4.03      2.45 o 
  -3  13   7        5.54        6.49      2.26 o 
  -2  13   7      264.17      258.20      8.36 o 
  -1  13   7        6.93        4.16      2.59 o 
   0  13   7      747.15      741.19     23.48 o 
   1  13   7      203.80      217.68     18.37 o 
   2  13   7       30.85       28.06      5.49 o 
   3  13   7        4.84       -0.34      2.97 o 
   4  13   7        0.98        2.39      3.54 o 
   5  13   7      171.41      193.76     21.49 o 
   6  13   7       37.20       44.74      7.49 o 
 -10  14   7        0.08       -0.06      3.55 o 
  -9  14   7      223.84      236.96     11.01 o 
  -8  14   7       22.23       29.75      4.15 o 
  -7  14   7       85.92       81.37      5.58 o 
  -6  14   7      364.94      341.21      9.86 o 
  -5  14   7        0.18        2.08      2.34 o 
  -4  14   7      701.45      724.59     15.82 o 
  -3  14   7     1688.01     1612.11     23.17 o 
  -2  14   7       44.49       48.59      4.35 o 
  -1  14   7        0.04        2.05      2.49 o 
   0  14   7       38.04       36.11      4.77 o 
   1  14   7      105.86      121.86      9.03 o 
   2  14   7      160.50      173.85     10.86 o 
   3  14   7      272.52      276.50     14.66 o 
   4  14   7       49.84       51.69     10.24 o 
   5  14   7      203.55      206.36     21.89 o 
   6  14   7        0.39       -2.84      3.83 o 
  -9  15   7        0.01       -1.20      3.25 o 
  -8  15   7      256.06      272.14     14.03 o 
  -7  15   7       84.93       68.62      5.37 o 
  -6  15   7      496.58      475.33     11.92 o 
  -5  15   7      465.56      458.10     11.45 o 
  -4  15   7      265.50      254.31      9.04 o 
  -3  15   7      304.28      302.55      9.71 o 
  -2  15   7       17.72       19.80      3.47 o 
  -1  15   7        0.93        6.57      2.68 o 
   0  15   7      900.74      901.76     25.39 o 
   1  15   7        5.13        2.61      3.41 o 
   2  15   7       45.17       59.50      7.32 o 
   3  15   7       32.71       28.65      5.94 o 
   4  15   7        0.06       -1.23      3.83 o 
   5  15   7        1.89        2.36      4.23 o 
  -9  16   7       75.38       84.59      8.39 o 
  -8  16   7       30.08       33.46      7.15 o 
  -7  16   7        0.49        0.34      2.73 o 
  -6  16   7       27.88       32.47      4.21 o 
  -5  16   7      153.14      162.92      7.26 o 
  -4  16   7      394.48      389.37     11.48 o 
  -3  16   7      176.15      180.07      7.74 o 
  -2  16   7       55.19       63.03      7.12 o 
  -1  16   7      247.10      268.76      8.92 o 
   0  16   7      288.87      274.12     17.67 o 
   1  16   7      217.29      201.78     11.72 o 
   2  16   7       60.31       63.16      7.61 o 
   3  16   7      107.69      115.93      9.79 o 
   4  16   7        1.20        0.75      4.62 o 
   5  16   7      212.86      221.22     14.19 o 
  -8  17   7       86.80       89.40      8.36 o 
  -7  17   7       17.71       18.31      3.81 o 
  -6  17   7      491.50      447.19     11.96 o 
  -5  17   7       15.90       17.10      3.77 o 
  -4  17   7      107.22       95.59      6.20 o 
  -3  17   7       41.40       49.96      4.84 o 
  -2  17   7      199.07      196.68      9.73 o 
  -1  17   7       67.17       75.51     10.13 o 
   0  17   7      442.98      403.96     23.50 o 
   1  17   7        0.19       -1.41      3.27 o 
   2  17   7      111.76      126.06     10.06 o 
   3  17   7       38.31       41.62      7.63 o 
   4  17   7       49.32       64.71      8.63 o 
   5  17   7        3.36       18.88      8.43 o 
  -8  18   7       15.19       15.11      9.22 o 
  -7  18   7       12.05       12.41      3.81 o 
  -6  18   7        1.52        3.33      2.99 o 
  -5  18   7      253.66      254.81      9.71 o 
  -4  18   7       19.18       16.39      3.83 o 
  -3  18   7      600.65      607.83     14.75 o 
  -2  18   7      132.31      135.76     22.49 o 
  -1  18   7      252.93      216.48     19.28 o 
   0  18   7       18.64       14.96      4.73 o 
   1  18   7       10.08       18.27      9.84 o 
   2  18   7       69.31       92.56      9.15 o 
   3  18   7        0.72        0.49      3.83 o 
   4  18   7        4.49       12.53      5.25 o 
  -7  19   7        4.68        1.30      4.06 o 
  -6  19   7        1.19       -0.24      2.83 o 
  -5  19   7       94.78       91.54      6.58 o 
  -4  19   7       15.19       13.09      5.39 o 
  -3  19   7       10.20       14.86      5.68 o 
  -2  19   7       17.49       15.99      5.66 o 
  -1  19   7        1.27        5.22      6.43 o 
   0  19   7      142.50      138.56     16.07 o 
   1  19   7       35.52       37.24      6.75 o 
   2  19   7      384.10      422.49     18.48 o 
   3  19   7       13.56       15.29      5.66 o 
  -7  20   7       28.18       31.75      6.24 o 
  -6  20   7      114.10      121.22      7.05 o 
  -5  20   7       49.96       66.00      6.43 o 
  -4  20   7       22.60       25.18      6.51 o 
  -3  20   7      219.70      248.45     14.91 o 
  -2  20   7      231.61      237.12     14.20 o 
  -1  20   7      629.03      700.05     35.34 o 
   0  20   7        0.68        2.01      6.02 o 
   1  20   7       72.36       58.64     12.05 o 
   2  20   7        1.93        2.33      4.23 o 
   3  20   7      111.90      128.01     21.29 o 
  -6  21   7       10.74        8.85      3.59 o 
  -5  21   7       26.74       16.77      5.18 o 
  -4  21   7       54.88       41.79      8.09 o 
  -3  21   7       28.68       29.29      6.95 o 
  -2  21   7       64.74       49.00     11.65 o 
  -1  21   7       38.06       51.41     11.65 o 
   0  21   7       31.71       46.59     11.25 o 
   1  21   7       36.69       30.12     10.04 o 
   2  21   7       40.11       44.58     12.05 o 
  -4  22   7       84.52       90.37     12.65 o 
  -3  22   7       65.27       71.21     13.25 o 
  -2  22   7      173.90      211.26     20.08 o 
  -1  22   7      242.63      238.17     21.29 o 
   0  22   7        0.38        1.61      6.02 o 
 -12   0   8      212.81      241.59     12.29 o 
 -10   0   8      739.63      782.48     17.51 o 
  -8   0   8      339.34      358.72     16.78 o 
  -6   0   8       56.82       40.53      4.86 o 
  -4   0   8     5473.99     5300.42     97.23 o 
  -2   0   8      425.37      438.74     14.86 o 
   0   0   8     1059.85     1105.37     60.45 o 
   2   0   8       40.24       60.09      5.07 o 
   4   0   8      408.39      412.37     29.72 o 
   6   0   8        5.31       11.82      4.82 o 
 -12   1   8        1.05        0.49      2.45 o 
 -11   1   8       75.92       83.56      3.66 o 
 -10   1   8       44.91       46.63      2.98 o 
  -9   1   8      657.15      642.50      9.54 o 
  -8   1   8        0.35        1.06      1.43 o 
  -7   1   8      971.03      922.89     12.72 o 
  -6   1   8      518.46      484.23      9.09 o 
  -5   1   8      148.50      142.13      5.84 o 
  -4   1   8      850.95      862.35     13.55 o 
  -3   1   8        0.01       -1.56      1.56 o 
  -2   1   8       93.26       90.18      5.96 o 
  -1   1   8       45.21       33.65      3.11 o 
   0   1   8      790.51      840.08     15.81 o 
   1   1   8       94.98       85.55      4.58 o 
   2   1   8      103.93       94.17      4.20 o 
   3   1   8       58.41       47.38      3.68 o 
   4   1   8        1.51       -0.80      2.12 o 
   5   1   8       14.11       15.48      3.50 o 
   6   1   8        0.03        1.76      2.61 o 
   7   1   8      116.27      113.94      9.61 o 
 -12   2   8      103.65       93.98      5.42 o 
 -11   2   8       16.08       12.41      2.35 o 
 -10   2   8      321.28      313.96      6.65 o 
  -9   2   8        2.63        0.88      1.69 o 
  -8   2   8       18.68       19.80      2.32 o 
  -7   2   8      517.18      518.89      9.74 o 
  -6   2   8      373.38      369.99      7.87 o 
  -5   2   8       36.63       32.95      3.15 o 
  -4   2   8       95.85       85.19      4.23 o 
  -3   2   8      497.59      481.17     10.12 o 
  -2   2   8      272.90      245.70      7.08 o 
  -1   2   8      277.81      296.81      7.65 o 
   0   2   8      513.11      581.10     18.26 o 
   1   2   8      111.20       93.06      4.67 o 
   2   2   8      290.92      304.33      7.27 o 
   3   2   8       65.83       68.01      4.24 o 
   4   2   8      697.90      695.23     20.06 o 
   5   2   8        2.59        1.31      2.49 o 
   6   2   8       18.94       19.30      4.30 o 
   7   2   8       29.48       26.00      4.85 o 
 -12   3   8       34.72       39.83      4.33 o 
 -11   3   8       13.17        9.82      2.36 o 
 -10   3   8        0.54       -1.55      1.79 o 
  -9   3   8      160.02      149.82      4.90 o 
  -8   3   8       18.09       14.59      2.35 o 
  -7   3   8     1026.69     1017.68     14.31 o 
  -6   3   8      610.12      610.69     13.86 o 
  -5   3   8     1824.61     1768.74     25.79 o 
  -4   3   8      479.03      489.07      9.55 o 
  -3   3   8      177.26      167.66      5.47 o 
  -2   3   8       22.52       26.89      3.08 o 
  -1   3   8      316.60      323.28      8.02 o 
   0   3   8     1786.71     1760.96     23.65 o 
   1   3   8      667.82      641.60     11.80 o 
   2   3   8       53.94       52.23      3.66 o 
   3   3   8      320.46      308.81      9.07 o 
   4   3   8       38.26       25.78      3.71 o 
   5   3   8       46.16       50.17      5.46 o 
   6   3   8      149.05      127.00      8.00 o 
   7   3   8      109.30      114.40      8.03 o 
 -12   4   8       53.21       62.54      7.23 o 
 -11   4   8       63.44       50.36      4.20 o 
 -10   4   8       66.57       73.34      3.85 o 
  -9   4   8      610.02      591.85      9.86 o 
  -8   4   8       22.47       25.81      2.98 o 
  -7   4   8      233.49      219.33      6.04 o 
  -6   4   8        9.23       11.96      2.41 o 
  -5   4   8      621.94      563.88     11.55 o 
  -4   4   8      796.90      812.01     14.45 o 
  -3   4   8     1817.88     1795.43     24.69 o 
  -2   4   8      399.57      352.47     10.02 o 
  -1   4   8       91.41       73.64      4.10 o 
   0   4   8      309.36      355.91      8.32 o 
   1   4   8      113.36       98.27      5.26 o 
   2   4   8        1.75       -1.88      1.88 o 
   3   4   8       51.97       59.93      4.40 o 
   4   4   8      277.66      269.96     10.30 o 
   5   4   8       54.20       61.16      5.85 o 
   6   4   8       28.96       32.40      5.00 o 
   7   4   8       17.27       20.92      7.63 o 
 -11   5   8       11.62       12.70      3.02 o 
 -10   5   8       17.65       11.15      2.82 o 
  -9   5   8        3.51        5.75      2.24 o 
  -8   5   8       22.10       21.98      2.80 o 
  -7   5   8        6.25        5.07      1.95 o 
  -6   5   8      602.50      586.21     11.13 o 
  -5   5   8      246.75      246.63      6.78 o 
  -4   5   8       34.31       51.62      6.26 o 
  -3   5   8      688.04      701.76     14.68 o 
  -2   5   8        9.30        8.11      2.36 o 
  -1   5   8        0.37        1.01      1.92 o 
   0   5   8      289.34      273.98      7.26 o 
   1   5   8     1212.37     1232.17     17.98 o 
   2   5   8        0.13       -0.70      2.09 o 
   3   5   8      443.70      437.71     11.17 o 
   4   5   8       13.97       18.48      3.18 o 
   5   5   8        1.32        2.81      2.81 o 
   6   5   8       35.02       43.60      5.43 o 
   7   5   8       67.52       62.66     11.65 o 
 -11   6   8       80.44       81.27      5.44 o 
 -10   6   8        1.41       -2.20      2.20 o 
  -9   6   8      136.33      123.50      5.13 o 
  -8   6   8        5.08        8.55      2.33 o 
  -7   6   8       96.51       94.05      6.25 o 
  -6   6   8        4.16        1.73      1.99 o 
  -5   6   8      546.95      533.61     12.20 o 
  -4   6   8      145.95      131.50      9.10 o 
  -3   6   8     1469.35     1421.34     26.73 o 
  -2   6   8        0.61       -0.41      1.89 o 
  -1   6   8      519.07      487.63     10.07 o 
   0   6   8       49.60       44.04      4.31 o 
   1   6   8       11.54        5.69      2.17 o 
   2   6   8      660.64      638.08     15.81 o 
   3   6   8       24.84       34.83      3.79 o 
   4   6   8       69.33       82.71      5.29 o 
   5   6   8      423.56      445.67     14.45 o 
   6   6   8       17.59       25.15      8.84 o 
   7   6   8      105.46      122.50     15.26 o 
 -11   7   8        4.10        1.06      3.23 o 
 -10   7   8        1.01       -1.34      2.23 o 
  -9   7   8      161.59      164.93      6.39 o 
  -8   7   8      202.09      197.56      6.73 o 
  -7   7   8       63.18       61.28      4.09 o 
  -6   7   8      200.01      155.03      6.33 o 
  -5   7   8       22.48       15.65      2.95 o 
  -4   7   8      209.91      180.91      6.34 o 
  -3   7   8        8.37       13.16      3.20 o 
  -2   7   8       87.79       85.35      5.39 o 
  -1   7   8        2.15        4.42      2.00 o 
   0   7   8       81.50       80.33      4.19 o 
   1   7   8        7.35        6.68      2.03 o 
   2   7   8       22.18       23.51      4.41 o 
   3   7   8       22.89       25.93      4.02 o 
   4   7   8      191.39      174.33      8.17 o 
   5   7   8       30.78       37.75      9.64 o 
   6   7   8       15.02        9.64      6.83 o 
   7   7   8        0.08       -4.42      4.42 o 
 -11   8   8       52.08       59.42      7.47 o 
 -10   8   8       27.07       31.01      4.33 o 
  -9   8   8      241.04      219.30      8.17 o 
  -8   8   8       58.34       60.03      4.69 o 
  -7   8   8       60.77       66.60      4.32 o 
  -6   8   8      216.14      210.87      6.62 o 
  -5   8   8      236.42      216.86      9.40 o 
  -4   8   8      229.57      232.52      7.32 o 
  -3   8   8      184.56      194.33      7.54 o 
  -2   8   8      210.14      191.96      7.18 o 
  -1   8   8      996.43      933.53     15.27 o 
   0   8   8      232.15      241.11      6.90 o 
   1   8   8      123.40      115.32      7.21 o 
   2   8   8        1.03        1.96      2.68 o 
   3   8   8       56.96       71.98      5.85 o 
   4   8   8        0.33        0.51      2.53 o 
   5   8   8      400.20      363.48     23.29 o 
   6   8   8       15.10        9.64      6.43 o 
 -11   9   8        9.66       12.10      4.86 o 
 -10   9   8        0.01       -1.32      2.68 o 
  -9   9   8       23.30       15.88      3.35 o 
  -8   9   8      157.66      179.83      7.41 o 
  -7   9   8      132.64      136.36      5.90 o 
  -6   9   8      646.97      634.53     11.95 o 
  -5   9   8       22.62       20.93      3.38 o 
  -4   9   8       93.44       97.75      6.00 o 
  -3   9   8      103.37       92.15      5.40 o 
  -2   9   8       21.42       21.48      3.44 o 
  -1   9   8        1.44        0.78      2.25 o 
   0   9   8      231.10      232.70      7.57 o 
   1   9   8       15.38        5.72      3.01 o 
   2   9   8     1183.63     1164.65     28.52 o 
   3   9   8        4.40        3.23      2.73 o 
   4   9   8        3.16        3.24      3.66 o 
   5   9   8        6.93        8.75      9.24 o 
   6   9   8      139.09      128.93     15.66 o 
 -11  10   8       49.48       55.73      7.37 o 
 -10  10   8       24.04       24.42      4.49 o 
  -9  10   8       46.80       38.67      4.46 o 
  -8  10   8        5.65        1.31      2.77 o 
  -7  10   8        8.00        4.53      2.85 o 
  -6  10   8       16.97       20.60      3.07 o 
  -5  10   8      125.09      129.14      6.28 o 
  -4  10   8        8.07        7.25      2.40 o 
  -3  10   8      327.46      321.95     11.48 o 
  -2  10   8      331.61      319.40      9.53 o 
  -1  10   8      250.72      236.83      8.08 o 
   0  10   8        0.08       -0.17      1.73 o 
   1  10   8      329.04      356.97     16.97 o 
   2  10   8      111.77      126.01      7.26 o 
   3  10   8      392.85      401.06     12.50 o 
   4  10   8       19.50       28.09      5.78 o 
   5  10   8      181.57      169.56     11.32 o 
   6  10   8       51.58       34.54     10.04 o 
 -10  11   8       65.18       71.03     14.56 o 
  -9  11   8        3.63        5.71      3.05 o 
  -8  11   8      854.82      848.02     16.95 o 
  -7  11   8       54.45       72.61      6.22 o 
  -6  11   8      694.88      656.25     13.99 o 
  -5  11   8       10.77       10.82      2.93 o 
  -4  11   8       89.05       83.69      4.73 o 
  -3  11   8      620.64      605.60     13.80 o 
  -2  11   8       63.21       50.92      5.68 o 
  -1  11   8      136.28      137.09      6.42 o 
   0  11   8       16.76       21.16      3.83 o 
   1  11   8        3.27        0.94      2.77 o 
   2  11   8        1.55        2.41      3.03 o 
   3  11   8        7.13        5.24      4.11 o 
   4  11   8       71.43       87.37     10.04 o 
   5  11   8      134.93      148.03     11.03 o 
   6  11   8       15.94       18.88      8.03 o 
 -10  12   8       24.21       20.82      5.53 o 
  -9  12   8       28.90       30.89      4.36 o 
  -8  12   8       80.59       75.35      5.54 o 
  -7  12   8       43.70       28.72      4.08 o 
  -6  12   8      135.52      139.28      7.18 o 
  -5  12   8      212.98      201.42      7.10 o 
  -4  12   8        8.90        8.78      3.42 o 
  -3  12   8      139.98      129.93      6.44 o 
  -2  12   8      726.64      745.24     15.69 o 
  -1  12   8      218.53      199.58      7.62 o 
   0  12   8      458.93      439.43     13.38 o 
   1  12   8       15.00        8.48      3.48 o 
   2  12   8       15.66        7.93     11.45 o 
   3  12   8      122.88      129.20     10.08 o 
   4  12   8       46.34       50.62      7.24 o 
   5  12   8      129.77      146.73     20.28 o 
   6  12   8        2.62       -1.61      5.22 o 
 -10  13   8       13.79       19.20      6.55 o 
  -9  13   8      125.76      125.29      7.51 o 
  -8  13   8      200.90      232.66      8.94 o 
  -7  13   8       28.19       36.26      4.47 o 
  -6  13   8        3.54        1.53      2.59 o 
  -5  13   8       98.00       85.30      6.19 o 
  -4  13   8      287.22      277.59      8.11 o 
  -3  13   8       86.93       77.93      5.29 o 
  -2  13   8       31.77       44.40      4.42 o 
  -1  13   8        0.16        0.35      4.17 o 
   0  13   8       33.72       40.42      5.19 o 
   1  13   8      246.17      256.29     13.15 o 
   2  13   8       33.74       41.25      9.04 o 
   3  13   8        7.03        5.83      4.05 o 
   4  13   8        3.94        1.98      3.83 o 
   5  13   8      106.79      133.29     11.22 o 
  -9  14   8       65.66       57.57     10.00 o 
  -8  14   8       46.81       39.20      4.81 o 
  -7  14   8        4.55        9.94      3.28 o 
  -6  14   8      470.81      460.00     16.66 o 
  -5  14   8      593.24      600.80     29.51 o 
  -4  14   8       97.60       97.72      6.32 o 
  -3  14   8      222.03      205.02      8.29 o 
  -2  14   8      222.06      218.21      8.30 o 
  -1  14   8      250.91      237.93      9.74 o 
   0  14   8       16.25       16.48      4.12 o 
   1  14   8        5.72        4.42      4.02 o 
   2  14   8        0.06        1.98      3.66 o 
   3  14   8       22.09       16.61      5.20 o 
   4  14   8       81.27      101.22      9.79 o 
   5  14   8        0.08        1.41      4.54 o 
  -9  15   8      148.96      159.22     10.63 o 
  -8  15   8      145.93      149.02      7.67 o 
  -7  15   8       62.38       51.79      5.10 o 
  -6  15   8        0.75        4.61      3.17 o 
  -5  15   8      949.92      866.62     23.27 o 
  -4  15   8        0.44        0.53      2.81 o 
  -3  15   8        3.45        0.86      3.23 o 
  -2  15   8       37.31       46.75      4.69 o 
  -1  15   8      500.93      492.62     12.68 o 
   0  15   8       35.45       29.84      9.84 o 
   1  15   8      584.39      557.69     20.23 o 
   2  15   8       20.41       25.49      5.98 o 
   3  15   8       27.08       35.02      6.53 o 
   4  15   8       35.85       32.64      6.63 o 
  -9  16   8       89.70      103.99     10.69 o 
  -8  16   8       14.79       12.88      3.85 o 
  -7  16   8        5.75        5.47      3.19 o 
  -6  16   8      126.20      120.22      7.33 o 
  -5  16   8       19.21       22.39      5.30 o 
  -4  16   8       85.03       84.93      6.17 o 
  -3  16   8        9.66        9.08      4.22 o 
  -2  16   8      161.94      165.84      9.61 o 
  -1  16   8      138.25      138.81      9.94 o 
   0  16   8       93.11      109.71     15.06 o 
   1  16   8        0.50        4.90      4.15 o 
   2  16   8        0.06       -3.09      3.09 o 
   3  16   8       17.45       34.09      6.95 o 
   4  16   8       93.13      100.18     13.86 o 
  -8  17   8        0.07        1.54      4.62 o 
  -7  17   8      412.92      410.31     13.80 o 
  -6  17   8        8.01        9.13      3.59 o 
  -5  17   8      200.97      183.20      8.73 o 
  -4  17   8      267.28      260.27      9.78 o 
  -3  17   8      126.74      130.76      8.79 o 
  -2  17   8       32.92       29.95      6.86 o 
  -1  17   8       52.17       55.12      6.95 o 
   0  17   8      246.87      253.47     13.49 o 
   1  17   8       27.07       34.63      6.83 o 
   2  17   8       45.57       51.46      7.65 o 
   3  17   8        0.66        3.08      4.23 o 
  -7  18   8        1.81       -2.81      2.81 o 
  -6  18   8      126.84      122.10      7.76 o 
  -5  18   8       13.18       20.68      4.99 o 
  -4  18   8      359.64      337.17     11.34 o 
  -3  18   8       51.05       47.60      6.33 o 
  -2  18   8      183.92      206.11     13.19 o 
  -1  18   8       11.05       11.65      7.63 o 
   0  18   8       91.93       91.92     10.64 o 
   1  18   8      157.79      170.66     14.26 o 
   2  18   8        1.33       -0.58      4.22 o 
   3  18   8       12.26       10.20      5.49 o 
  -7  19   8       36.97       49.43      5.94 o 
  -6  19   8       16.64       27.25      4.85 o 
  -5  19   8       35.68       37.61      5.16 o 
  -4  19   8       19.81       23.36      4.42 o 
  -3  19   8       38.11       49.99      8.09 o 
  -2  19   8      196.88      224.51     20.48 o 
  -1  19   8       33.25       49.00     11.65 o 
   0  19   8        0.07        7.23      6.83 o 
   1  19   8        0.69       -3.37      3.37 o 
   2  19   8       62.34       61.08     12.45 o 
  -6  20   8       63.76       67.04      6.61 o 
  -5  20   8        0.12       -1.27      3.23 o 
  -4  20   8        1.34        8.28      6.83 o 
  -3  20   8       13.05        6.94      5.66 o 
  -2  20   8      144.34      139.77     16.87 o 
  -1  20   8       51.07       53.02     12.05 o 
   0  20   8      255.94      224.51     20.89 o 
   1  20   8       18.70        6.43      7.23 o 
  -4  21   8       64.63       58.18      9.20 o 
  -3  21   8        1.45        6.39      5.25 o 
  -2  21   8       15.29       12.85      8.84 o 
  -1  21   8      104.68      115.27     16.07 o 
   0  21   8       12.49       21.29      9.64 o 
 -11   0   9      208.86      176.77      7.71 o 
  -9   0   9      130.24      132.50      7.32 o 
  -7   0   9     1124.93     1126.02     29.67 o 
  -5   0   9      398.03      386.15     12.83 o 
  -3   0   9      814.82      831.02     19.24 o 
  -1   0   9      414.87      330.11     14.86 o 
   1   0   9        4.29        5.31      3.76 o 
   3   0   9      301.53      264.28     17.27 o 
   5   0   9       17.83       26.51      7.63 o 
 -11   1   9        1.19       -0.56      1.73 o 
 -10   1   9      333.07      355.00      7.31 o 
  -9   1   9        2.46        0.40      1.95 o 
  -8   1   9        1.24       -1.18      1.94 o 
  -7   1   9       12.87       12.38      2.87 o 
  -6   1   9      519.91      505.33     10.65 o 
  -5   1   9      329.25      343.18      8.98 o 
  -4   1   9        0.35       -0.90      1.90 o 
  -3   1   9      185.44      173.06      5.83 o 
  -2   1   9      384.81      403.37      8.73 o 
  -1   1   9      292.05      316.83      8.37 o 
   0   1   9       91.78      101.20      7.53 o 
   1   1   9      173.15      173.62      7.02 o 
   2   1   9      246.51      245.76      8.17 o 
   3   1   9        8.48       13.66      3.98 o 
   4   1   9        6.78       11.74      4.11 o 
   5   1   9        0.64       -2.84      2.84 o 
   6   1   9      113.56      134.82     10.51 o 
 -11   2   9      112.18      117.08      4.82 o 
 -10   2   9       26.21       30.30      2.88 o 
  -9   2   9       72.72       80.65      4.66 o 
  -8   2   9      247.35      256.35      7.83 o 
  -7   2   9       10.34        9.81      2.29 o 
  -6   2   9      298.53      309.04      8.23 o 
  -5   2   9        3.43        8.85      2.62 o 
  -4   2   9       21.10       27.42      3.15 o 
  -3   2   9     1305.56     1321.06     20.25 o 
  -2   2   9      132.73      132.69      5.72 o 
  -1   2   9       72.07       70.30      4.28 o 
   0   2   9      313.47      313.27     11.77 o 
   1   2   9      169.44      209.05      7.67 o 
   2   2   9      141.18      149.31     12.66 o 
   3   2   9      133.14      136.93      9.23 o 
   4   2   9      294.73      289.41     18.27 o 
   5   2   9      481.08      468.42     19.68 o 
   6   2   9        0.41       -0.69      3.54 o 
 -11   3   9       19.20       17.26      2.67 o 
 -10   3   9       99.51      106.45      4.72 o 
  -9   3   9      407.58      414.80      9.79 o 
  -8   3   9        0.93        0.24      1.98 o 
  -7   3   9       49.74       47.03      3.63 o 
  -6   3   9      561.33      538.63     12.96 o 
  -5   3   9      467.47      450.87      9.74 o 
  -4   3   9      177.75      178.17      5.99 o 
  -3   3   9        2.29       -0.94      2.23 o 
  -2   3   9      129.65      130.67      5.84 o 
  -1   3   9      289.48      283.89      7.85 o 
   0   3   9      118.11      143.96      9.92 o 
   1   3   9       21.21       18.26      3.33 o 
   2   3   9      244.47      276.06     10.19 o 
   3   3   9      240.26      219.72     15.62 o 
   4   3   9        7.30       11.09      4.05 o 
   5   3   9        9.99       15.29      8.03 o 
   6   3   9       35.31       33.10      7.23 o 
 -11   4   9      124.00      137.70      5.78 o 
 -10   4   9       26.64       21.44      3.11 o 
  -9   4   9      108.86      100.96      4.77 o 
  -8   4   9      156.13      152.79      6.35 o 
  -7   4   9        8.69        5.31      2.66 o 
  -6   4   9      275.82      267.88      9.63 o 
  -5   4   9      366.00      353.11      8.63 o 
  -4   4   9        1.92        2.89      2.50 o 
  -3   4   9      738.73      718.16     13.73 o 
  -2   4   9      354.39      339.54      8.84 o 
  -1   4   9      311.98      299.04      8.10 o 
   0   4   9      587.51      601.63     13.17 o 
   1   4   9      397.34      395.98     10.64 o 
   2   4   9      141.50      153.30     15.74 o 
   3   4   9      447.97      430.88     13.13 o 
   4   4   9      105.20      103.22      8.63 o 
   5   4   9      265.69      266.49     13.47 o 
   6   4   9       82.75       83.52     16.47 o 
 -11   5   9       19.06       20.92      3.48 o 
 -10   5   9       47.35       44.29      4.48 o 
  -9   5   9      118.96      123.58      5.28 o 
  -8   5   9       20.02       19.60      3.29 o 
  -7   5   9       47.33       48.32      3.98 o 
  -6   5   9      160.79      145.42      5.85 o 
  -5   5   9      324.45      301.39     15.71 o 
  -4   5   9      670.91      646.95     13.11 o 
  -3   5   9       26.40       25.41      3.37 o 
  -2   5   9       28.66       18.82      3.10 o 
  -1   5   9        3.42       -0.86      2.09 o 
   0   5   9       74.82       64.36      4.11 o 
   1   5   9     1763.23     1810.04     34.90 o 
   2   5   9      202.46      191.39      8.72 o 
   3   5   9       49.18       55.34      5.25 o 
   4   5   9        6.02        4.28      3.83 o 
   5   5   9       66.13       79.01     11.45 o 
   6   5   9       44.75       46.59     10.44 o 
 -11   6   9      168.03      170.30      8.20 o 
 -10   6   9      309.44      302.80     12.93 o 
  -9   6   9      175.71      170.76      6.19 o 
  -8   6   9       55.71       56.86      3.94 o 
  -7   6   9       14.42       12.01      3.47 o 
  -6   6   9      133.85      128.84      6.14 o 
  -5   6   9      111.44       95.25      6.11 o 
  -4   6   9        0.08       -2.55      2.61 o 
  -3   6   9       57.56       61.91      4.28 o 
  -2   6   9      254.62      259.23      7.73 o 
  -1   6   9        6.32       10.43      2.61 o 
   0   6   9      127.28      133.51      5.47 o 
   1   6   9       97.23      103.88      6.75 o 
   2   6   9       87.44       78.34      6.09 o 
   3   6   9      138.08      144.26      7.77 o 
   4   6   9      225.39      209.37     15.66 o 
   5   6   9       96.83      121.60      9.43 o 
   6   6   9      174.39      181.94     18.07 o 
 -11   7   9       50.60       53.10      7.01 o 
 -10   7   9       27.16       22.33      4.02 o 
  -9   7   9        0.06       -1.10      2.52 o 
  -8   7   9      135.64      120.14      5.70 o 
  -7   7   9      142.55      149.42      6.80 o 
  -6   7   9        2.39        3.67      2.50 o 
  -5   7   9      400.06      408.28     16.69 o 
  -4   7   9       30.27       26.69      4.41 o 
  -3   7   9       30.20       37.74      3.71 o 
  -2   7   9        9.12        6.69      2.54 o 
  -1   7   9      385.35      360.73      9.11 o 
   0   7   9       68.27       64.87      6.24 o 
   1   7   9      202.14      167.22      8.39 o 
   2   7   9        2.05        1.88      2.82 o 
   3   7   9        8.77        5.47      3.63 o 
   4   7   9       16.36       17.88      3.78 o 
   5   7   9        4.83        6.43      5.62 o 
   6   7   9      274.26      292.79     22.89 o 
 -11   8   9      393.81      416.73     16.15 o 
 -10   8   9      107.12      102.38      6.45 o 
  -9   8   9        1.99        1.71      2.75 o 
  -8   8   9       13.65       14.50      3.22 o 
  -7   8   9      188.52      166.50      7.19 o 
  -6   8   9       80.61       78.51      5.20 o 
  -5   8   9       66.29       66.40      4.70 o 
  -4   8   9      182.61      170.85     12.75 o 
  -3   8   9       14.64       14.20      3.32 o 
  -2   8   9      624.90      627.47     12.56 o 
  -1   8   9      163.85      158.03      6.12 o 
   0   8   9       30.87       25.00      3.14 o 
   1   8   9      143.78      167.74     14.14 o 
   2   8   9      399.33      433.15     13.40 o 
   3   8   9       16.65       15.30      3.64 o 
   4   8   9      304.76      312.92     15.52 o 
   5   8   9        0.66        4.42      5.62 o 
   6   8   9       89.88      101.61     14.86 o 
 -10   9   9        1.69        0.99      2.94 o 
  -9   9   9      294.94      300.34      9.97 o 
  -8   9   9       28.83       21.58      3.86 o 
  -7   9   9     1350.30     1337.51     22.10 o 
  -6   9   9        0.13        1.59      2.44 o 
  -5   9   9      184.36      175.98      7.50 o 
  -4   9   9        1.86        0.12      2.69 o 
  -3   9   9      387.80      354.80     12.99 o 
  -2   9   9      173.84      165.35      7.43 o 
  -1   9   9        0.07        1.19      2.09 o 
   0   9   9      152.95      157.28      7.01 o 
   1   9   9      832.45      853.70     19.99 o 
   2   9   9       78.50       93.74      6.83 o 
   3   9   9      179.33      176.06     16.63 o 
   4   9   9        0.66        7.12      4.11 o 
   5   9   9        1.08       -1.61      5.22 o 
 -10  10   9       96.58      106.13      8.96 o 
  -9  10   9        1.40        0.36      2.86 o 
  -8  10   9       38.68       29.59      4.33 o 
  -7  10   9       79.66       79.95      6.42 o 
  -6  10   9       10.56       12.03      3.04 o 
  -5  10   9      172.63      164.89      8.82 o 
  -4  10   9      237.69      210.72      8.40 o 
  -3  10   9       25.86       22.99      3.87 o 
  -2  10   9      328.43      323.61     10.06 o 
  -1  10   9      133.78      126.44      5.62 o 
   0  10   9        2.77        1.61      3.01 o 
   1  10   9      109.11       95.09      6.85 o 
   2  10   9      599.68      599.73     16.37 o 
   3  10   9       50.77       50.38      7.24 o 
   4  10   9      105.92      112.70     11.45 o 
   5  10   9      264.31      289.18     22.49 o 
 -10  11   9        0.52        1.33      3.52 o 
  -9  11   9      106.24      110.85      6.82 o 
  -8  11   9       70.15       64.29      5.36 o 
  -7  11   9      326.33      331.60     12.23 o 
  -6  11   9       82.40       80.76      5.26 o 
  -5  11   9       15.07       12.01      3.02 o 
  -4  11   9        1.32       -0.62      2.51 o 
  -3  11   9      406.38      405.68     13.04 o 
  -2  11   9        4.99        2.03      2.74 o 
  -1  11   9      272.65      277.14     12.75 o 
   0  11   9      292.89      281.27     20.23 o 
   1  11   9        1.43       -0.98      2.89 o 
   2  11   9      196.54      213.57     11.43 o 
   3  11   9       26.63       25.23      7.63 o 
   4  11   9       49.80       48.65      8.43 o 
   5  11   9       11.98        2.41      6.02 o 
 -10  12   9      160.14      183.34     11.33 o 
  -9  12   9       41.24       37.45      5.19 o 
  -8  12   9        0.23        3.26      2.86 o 
  -7  12   9        8.04        7.48      4.23 o 
  -6  12   9      126.82      128.62      8.03 o 
  -5  12   9      135.26      137.94      6.34 o 
  -4  12   9       25.48       27.97      4.03 o 
  -3  12   9        0.58        1.32      2.50 o 
  -2  12   9        2.30        0.12      3.13 o 
  -1  12   9        0.28       -0.08      2.40 o 
   0  12   9       63.73       87.15      8.99 o 
   1  12   9       59.63       63.04      6.15 o 
   2  12   9       54.56       46.69      7.38 o 
   3  12   9        9.18       16.29      5.02 o 
   4  12   9       36.75       42.52      7.37 o 
   5  12   9       38.94       43.38     10.84 o 
  -9  13   9      272.52      266.03     12.87 o 
  -8  13   9      139.38      136.20      7.43 o 
  -7  13   9      738.36      744.43     22.03 o 
  -6  13   9      110.83      117.58      7.39 o 
  -5  13   9       33.63       33.30      4.80 o 
  -4  13   9       38.59       38.56      4.46 o 
  -3  13   9        2.49        3.96      3.54 o 
  -2  13   9       35.22       32.46      5.68 o 
  -1  13   9      249.28      249.41     10.73 o 
   0  13   9      859.91      850.65     23.10 o 
   1  13   9      129.06      133.84     10.50 o 
   2  13   9       23.96       30.48      6.27 o 
   3  13   9        9.40       12.59      4.96 o 
   4  13   9        0.06        1.63      5.02 o 
  -9  14   9      199.60      219.65     10.66 o 
  -8  14   9       11.91       18.00      4.04 o 
  -7  14   9       23.98       20.35      4.55 o 
  -6  14   9       16.98       18.28      4.08 o 
  -5  14   9       85.67       80.00      7.62 o 
  -4  14   9       74.36       75.42      7.23 o 
  -3  14   9      193.99      210.53      8.58 o 
  -2  14   9       82.87       84.50      5.88 o 
  -1  14   9       73.88       58.14      8.02 o 
   0  14   9        4.20       11.87      4.74 o 
   1  14   9        7.45       10.78      4.68 o 
   2  14   9      206.58      218.54     24.10 o 
   3  14   9      187.84      202.55     20.68 o 
   4  14   9        1.35        4.82      6.63 o 
  -8  15   9      260.64      261.49     11.26 o 
  -7  15   9      126.75      113.99      9.91 o 
  -6  15   9      421.73      397.88     12.84 o 
  -5  15   9       98.23       93.82      6.82 o 
  -4  15   9        6.32        7.16      4.66 o 
  -3  15   9       21.80       24.38      4.13 o 
  -2  15   9       37.36       46.25      4.91 o 
  -1  15   9        8.96       11.80      4.26 o 
   0  15   9      374.13      344.18     17.27 o 
   1  15   9        7.15        1.45      6.02 o 
   2  15   9        0.12        0.29      3.94 o 
   3  15   9       19.57       14.71      7.03 o 
  -8  16   9      170.58      162.11      9.32 o 
  -7  16   9        1.16        1.28      3.06 o 
  -6  16   9      101.51       92.09      6.95 o 
  -5  16   9      141.06      161.37      8.52 o 
  -4  16   9        1.09        1.47      3.96 o 
  -3  16   9      279.27      265.96     12.18 o 
  -2  16   9        3.28       -0.34      4.00 o 
  -1  16   9       11.00       12.43      5.11 o 
   0  16   9        2.17        5.62      9.64 o 
   1  16   9        0.58        2.38      3.94 o 
   2  16   9       21.52       12.11      5.53 o 
   3  16   9       12.92       17.11      5.82 o 
  -7  17   9       18.66       20.58      4.63 o 
  -6  17   9       37.10       37.69      5.42 o 
  -5  17   9      125.91      107.58      7.31 o 
  -4  17   9        2.75        4.77      4.34 o 
  -3  17   9       64.55       72.06      7.40 o 
  -2  17   9       14.44        6.02      8.03 o 
  -1  17   9       25.47       30.32      6.27 o 
   0  17   9      107.46       97.56      9.61 o 
   1  17   9       26.94       32.53      9.24 o 
   2  17   9       49.65       59.41      8.46 o 
  -6  18   9       24.55       27.19      5.51 o 
  -5  18   9      204.96      193.66      9.80 o 
  -4  18   9      132.74      122.21     11.43 o 
  -3  18   9       22.20       33.48      7.20 o 
  -2  18   9       29.38       23.70      9.64 o 
  -1  18   9       55.48       57.84     12.85 o 
   0  18   9        0.04       -3.04      3.56 o 
   1  18   9        8.38       21.54      5.82 o 
  -5  19   9        7.47        3.74      3.70 o 
  -4  19   9       61.04       59.07      7.55 o 
  -3  19   9       28.79       36.41      7.65 o 
  -2  19   9       77.96       72.70     13.66 o 
  -1  19   9       38.72       30.52     10.84 o 
   0  19   9      158.19      178.73     19.28 o 
  -4  20   9       74.16       77.34      9.89 o 
  -3  20   9       65.01       70.69     14.06 o 
  -2  20   9        4.78        2.41      7.63 o 
  -1  20   9       54.34       52.61     12.85 o 
 -10   0  10      288.89      280.89     11.02 o 
  -8   0  10      330.68      294.57     12.59 o 
  -6   0  10      456.36      440.54     15.13 o 
  -4   0  10        0.14       10.92      4.34 o 
  -2   0  10      100.76      103.66      6.89 o 
   0   0  10        0.25       -2.87      3.66 o 
   2   0  10      180.71      169.09     14.86 o 
   4   0  10      466.47      456.66     25.70 o 
 -11   1  10      198.69      196.37      6.89 o 
 -10   1  10        5.11        4.48      3.25 o 
  -9   1  10      391.45      401.27     10.33 o 
  -8   1  10       52.78       59.58      4.71 o 
  -7   1  10        0.22        2.71      2.53 o 
  -6   1  10      631.22      592.67     14.85 o 
  -5   1  10       21.38       16.75      2.98 o 
  -4   1  10       32.60       29.50      3.34 o 
  -3   1  10      369.75      377.26     10.39 o 
  -2   1  10       12.75       11.72      3.04 o 
  -1   1  10      270.92      282.16      9.53 o 
   0   1  10        0.02        2.33      2.80 o 
   1   1  10      137.25      155.58      7.12 o 
   2   1  10        0.04        2.37      3.09 o 
   3   1  10      167.60      167.12     10.79 o 
   4   1  10        6.36       17.29      4.92 o 
   5   1  10        5.79       -3.41      3.41 o 
 -11   2  10        1.29        1.35      2.62 o 
 -10   2  10       81.62       77.65      5.07 o 
  -9   2  10       23.78       26.82      3.56 o 
  -8   2  10       31.90       42.34      4.28 o 
  -7   2  10      480.51      495.20     14.22 o 
  -6   2  10       88.80       76.34      5.15 o 
  -5   2  10      213.59      203.26      8.83 o 
  -4   2  10      515.08      503.99     14.18 o 
  -3   2  10       11.88        7.01      2.82 o 
  -2   2  10        2.31       -1.00      2.31 o 
  -1   2  10      102.45       97.56      6.04 o 
   0   2  10        2.83        3.95      2.80 o 
   1   2  10        0.81        1.64      2.68 o 
   2   2  10      112.30      111.02      7.17 o 
   3   2  10        7.38        5.82      3.69 o 
   4   2  10      598.58      602.81     44.98 o 
   5   2  10        1.17        0.39      3.54 o 
 -11   3  10        8.69        5.68      3.00 o 
 -10   3  10      124.58      139.78      6.27 o 
  -9   3  10       86.91       87.03      5.08 o 
  -8   3  10       47.38       49.47      4.09 o 
  -7   3  10      205.71      198.42      7.32 o 
  -6   3  10       76.73       64.75      4.60 o 
  -5   3  10      125.33      120.68      5.56 o 
  -4   3  10        8.65        5.95      2.39 o 
  -3   3  10       35.54       44.95      4.14 o 
  -2   3  10       56.34       50.91      4.15 o 
  -1   3  10      275.72      289.12      8.43 o 
   0   3  10       60.59       64.31      6.26 o 
   1   3  10      290.62      303.49     14.80 o 
   2   3  10        0.51        0.77      2.50 o 
   3   3  10       11.45       13.71      9.24 o 
   4   3  10       21.66        8.49      5.62 o 
   5   3  10       21.50       26.42      6.06 o 
 -11   4  10       32.02       26.44      4.02 o 
 -10   4  10      128.43      133.96      7.06 o 
  -9   4  10       24.48       21.10      3.46 o 
  -8   4  10       74.41       69.45      4.54 o 
  -7   4  10       33.33       31.40      3.73 o 
  -6   4  10        0.26       -1.43      2.01 o 
  -5   4  10      202.18      219.98      7.16 o 
  -4   4  10      478.37      489.28     11.75 o 
  -3   4  10      348.41      378.26     16.78 o 
  -2   4  10        4.39        2.24      2.42 o 
  -1   4  10       36.55       26.45      3.26 o 
   0   4  10       11.74       13.66      3.40 o 
   1   4  10      129.82      142.97     13.34 o 
   2   4  10        0.14        1.14      3.05 o 
   3   4  10       15.87       21.75      8.84 o 
   4   4  10      267.97      280.04     14.04 o 
   5   4  10       34.19       35.76      6.75 o 
 -11   5  10       24.88       25.27      4.08 o 
 -10   5  10      181.05      165.23      6.72 o 
  -9   5  10       75.73       83.04      5.02 o 
  -8   5  10      216.38      213.75      9.21 o 
  -7   5  10        4.42        7.40      2.85 o 
  -6   5  10       25.73       24.05      3.94 o 
  -5   5  10       55.33       46.05      4.57 o 
  -4   5  10      105.30       84.47      5.34 o 
  -3   5  10        7.23        5.94      2.91 o 
  -2   5  10        0.20       -1.67      2.01 o 
  -1   5  10       96.41       89.52      5.08 o 
   0   5  10      211.68      242.70      7.51 o 
   1   5  10       92.88       91.75      6.70 o 
   2   5  10      489.62      479.13     14.61 o 
   3   5  10       79.44       76.52      8.00 o 
   4   5  10        6.84       18.13      5.20 o 
   5   5  10       19.71       20.67      5.49 o 
 -10   6  10       27.74       41.28      5.07 o 
  -9   6  10       77.07       75.23      5.37 o 
  -8   6  10      161.16      164.90      8.23 o 
  -7   6  10        1.50        2.10      2.69 o 
  -6   6  10        4.97        3.69      2.71 o 
  -5   6  10       68.71       58.25      4.84 o 
  -4   6  10      298.91      294.39      9.01 o 
  -3   6  10        1.44        2.32      2.40 o 
  -2   6  10      198.93      213.41      7.47 o 
  -1   6  10      176.03      168.50     11.31 o 
   0   6  10        5.46        2.72      2.29 o 
   1   6  10      120.61      132.74      9.80 o 
   2   6  10       74.70       75.54      8.24 o 
   3   6  10      160.50      189.52      9.32 o 
   4   6  10      105.07      105.71      9.20 o 
   5   6  10      355.00      357.05     24.50 o 
 -10   7  10       65.24       69.79      5.75 o 
  -9   7  10       68.49       82.56      7.00 o 
  -8   7  10      109.85      117.98      6.77 o 
  -7   7  10       39.04       41.46      4.63 o 
  -6   7  10       79.25       89.51      6.51 o 
  -5   7  10        2.12       -1.88      2.86 o 
  -4   7  10       75.08       65.44      4.90 o 
  -3   7  10        0.03        0.02      2.31 o 
  -2   7  10        0.49        3.02      2.38 o 
  -1   7  10       20.89       20.98      3.33 o 
   0   7  10       54.66       58.20      5.95 o 
   1   7  10      191.95      204.65     11.69 o 
   2   7  10      406.87      438.31     14.12 o 
   3   7  10       50.83       46.23      5.56 o 
   4   7  10        5.41        3.44      4.82 o 
   5   7  10        7.33        9.64      6.83 o 
 -10   8  10        9.81       12.91      4.30 o 
  -9   8  10      217.01      229.04     12.29 o 
  -8   8  10      377.93      387.44     11.34 o 
  -7   8  10       15.54       27.37      4.24 o 
  -6   8  10       11.00       11.93      3.83 o 
  -5   8  10       28.47       26.68      4.37 o 
  -4   8  10      261.91      261.65      8.55 o 
  -3   8  10       59.65       57.89      4.53 o 
  -2   8  10       22.42       32.14      4.54 o 
  -1   8  10      112.76      106.23      5.80 o 
   0   8  10       49.31       40.53      5.40 o 
   1   8  10      341.65      355.31     12.59 o 
   2   8  10       71.41       68.30      8.81 o 
   3   8  10      246.95      262.42     11.09 o 
   4   8  10       89.17       81.93     12.85 o 
 -10   9  10        9.72        8.53      4.19 o 
  -9   9  10      134.71      143.29      8.90 o 
  -8   9  10      322.22      305.99     11.78 o 
  -7   9  10       70.45       64.68      5.40 o 
  -6   9  10      357.41      347.40     11.52 o 
  -5   9  10        1.96        2.40      3.18 o 
  -4   9  10       36.09       34.37      7.07 o 
  -3   9  10        8.44       10.20      3.05 o 
  -2   9  10      129.04      141.20      6.90 o 
  -1   9  10        1.26       -0.22      2.24 o 
   0   9  10      470.43      441.41     16.47 o 
   1   9  10        4.13        5.88      3.94 o 
   2   9  10       13.24       14.90      4.09 o 
   3   9  10       11.40       20.44      5.82 o 
   4   9  10       15.26        8.84      6.83 o 
 -10  10  10       22.92       20.51      5.07 o 
  -9  10  10       95.69       88.08      7.40 o 
  -8  10  10      103.84      102.35      7.53 o 
  -7  10  10      164.32      160.98      8.63 o 
  -6  10  10       15.75       18.55      3.93 o 
  -5  10  10      206.16      184.61      9.06 o 
  -4  10  10       11.89        8.34      3.43 o 
  -3  10  10      253.04      245.68      9.59 o 
  -2  10  10      122.47      109.80      6.16 o 
  -1  10  10       10.96       12.96      2.99 o 
   0  10  10      394.94      421.76     14.30 o 
   1  10  10      128.72      134.12      8.22 o 
   2  10  10      100.76      104.09      7.39 o 
   3  10  10      160.66      185.41     19.28 o 
   4  10  10       10.17        0.55      4.11 o 
  -9  11  10        0.58       -0.24      3.35 o 
  -8  11  10      177.35      186.40      9.63 o 
  -7  11  10       14.63       20.56      4.51 o 
  -6  11  10      382.33      385.84     10.84 o 
  -5  11  10       66.73       79.21      6.19 o 
  -4  11  10       32.55       32.06      4.58 o 
  -3  11  10       26.27       30.12      4.36 o 
  -2  11  10       15.50       18.96      3.32 o 
  -1  11  10       60.61       71.63     10.54 o 
   0  11  10      262.76      266.14     11.27 o 
   1  11  10      302.30      326.01     12.27 o 
   2  11  10        0.68       -3.61      3.61 o 
   3  11  10       18.39       13.36      5.31 o 
   4  11  10       12.62       11.56     11.25 o 
  -9  12  10      102.05      106.60      8.17 o 
  -8  12  10       19.02       18.14      4.81 o 
  -7  12  10      102.36      107.23      7.72 o 
  -6  12  10       25.05       31.58      4.96 o 
  -5  12  10        0.05        2.10      3.09 o 
  -4  12  10       12.07        8.30      3.53 o 
  -3  12  10        1.94        2.33      2.94 o 
  -2  12  10      581.14      591.56     20.97 o 
  -1  12  10        2.79       -2.03      3.30 o 
   0  12  10        7.67       12.56      4.22 o 
   1  12  10       50.60       51.08      7.71 o 
   2  12  10       20.38       11.39      5.25 o 
   3  12  10      480.76      519.21     26.91 o 
  -9  13  10      160.02      166.36      9.68 o 
  -8  13  10       88.45       90.22      7.40 o 
  -7  13  10        3.74       -1.91      4.93 o 
  -6  13  10       31.41       29.63      4.91 o 
  -5  13  10       40.72       48.87      6.88 o 
  -4  13  10       66.98       73.50      5.89 o 
  -3  13  10      213.99      215.66     10.03 o 
  -2  13  10      152.95      170.24      8.13 o 
  -1  13  10        0.13        7.30      4.00 o 
   0  13  10      188.98      193.75     10.05 o 
   1  13  10      169.91      184.86     12.58 o 
   2  13  10        7.27        8.08      4.92 o 
   3  13  10        1.11        7.42      4.96 o 
  -8  14  10        8.84       10.80      5.57 o 
  -7  14  10        0.01       -1.06      3.36 o 
  -6  14  10      648.50      682.10     17.77 o 
  -5  14  10       68.03       72.72      7.86 o 
  -4  14  10       20.91       18.85      5.39 o 
  -3  14  10      280.11      276.94     10.29 o 
  -2  14  10      313.26      331.30     12.96 o 
  -1  14  10      159.66      160.36      9.47 o 
   0  14  10       66.37       50.24      7.91 o 
   1  14  10        0.65        1.88      4.11 o 
   2  14  10       20.32       21.01      6.39 o 
  -8  15  10      125.90      127.47      8.63 o 
  -7  15  10      263.35      292.63     11.82 o 
  -6  15  10       80.07       82.50      7.15 o 
  -5  15  10      509.72      487.89     25.73 o 
  -4  15  10        1.12       -2.72      3.85 o 
  -3  15  10      199.37      199.15      8.94 o 
  -2  15  10        0.15        4.75      3.93 o 
  -1  15  10       11.64        3.99      4.38 o 
   0  15  10       33.76       39.09      7.83 o 
   1  15  10      116.30      118.96     10.86 o 
   2  15  10        0.71       -1.06      4.15 o 
  -7  16  10        0.39        6.76      3.91 o 
  -6  16  10      310.87      307.31     12.05 o 
  -5  16  10      299.97      292.76     13.89 o 
  -4  16  10       32.26       37.88      6.72 o 
  -3  16  10        0.43       -0.23      4.08 o 
  -2  16  10        0.20       -3.13      3.20 o 
  -1  16  10        0.67        1.35      4.07 o 
   0  16  10      275.94      303.54     28.52 o 
   1  16  10       50.44       59.56      8.46 o 
  -6  17  10       48.38       48.41      6.06 o 
  -5  17  10       55.40       59.80      8.42 o 
  -4  17  10      166.24      166.79     10.81 o 
  -3  17  10       17.50       13.71      5.18 o 
  -2  17  10        0.45       -5.22      5.22 o 
  -1  17  10      152.25      162.69     11.95 o 
   0  17  10        7.78       14.42      9.44 o 
  -5  18  10        6.34       -0.67      4.77 o 
  -4  18  10       46.58       53.30      8.11 o 
  -3  18  10        2.34       14.06      9.24 o 
  -2  18  10      101.72      104.43     16.07 o 
  -1  18  10       16.35       12.05      8.84 o 
  -9   0  11       52.57       57.86      7.48 o 
  -7   0  11      339.57      346.01     13.73 o 
  -5   0  11       34.24       36.38      5.66 o 
  -3   0  11      811.17      781.79     20.13 o 
  -1   0  11       44.65       40.19     10.44 o 
   1   0  11        9.44       14.14      5.25 o 
   3   0  11      151.31      170.29     16.47 o 
 -10   1  11      245.64      258.07      9.35 o 
  -9   1  11      125.77      115.87      6.49 o 
  -8   1  11       33.18       45.09      4.64 o 
  -7   1  11        0.38       -2.60      2.60 o 
  -6   1  11      602.19      591.65     18.03 o 
  -5   1  11       65.24       75.76      4.96 o 
  -4   1  11      248.77      251.47      7.83 o 
  -3   1  11       11.56       11.68      3.42 o 
  -2   1  11      182.81      184.52      9.91 o 
  -1   1  11      132.34      126.09      7.13 o 
   0   1  11       36.34       49.98      7.07 o 
   1   1  11        2.18        5.09      3.21 o 
   2   1  11       73.74       85.16      8.37 o 
   3   1  11       77.72       80.04      8.51 o 
   4   1  11        5.46        3.11      6.83 o 
 -10   2  11       59.39       54.24      5.38 o 
  -9   2  11       76.17       66.38      5.38 o 
  -8   2  11       21.31       16.39      3.67 o 
  -7   2  11      380.27      383.16     10.32 o 
  -6   2  11      269.10      263.36      8.72 o 
  -5   2  11      321.89      309.04      8.86 o 
  -4   2  11        5.30        4.03      2.47 o 
  -3   2  11       86.49       82.24      5.48 o 
  -2   2  11       35.01       35.55      4.17 o 
  -1   2  11        7.48        7.43      3.63 o 
   0   2  11      170.53      172.74      7.97 o 
   1   2  11       36.14       30.24      6.31 o 
   2   2  11        8.59       11.99      4.52 o 
   3   2  11      182.16      169.47     11.50 o 
   4   2  11       13.71        8.43      4.54 o 
 -10   3  11       82.50      107.99      6.71 o 
  -9   3  11      201.15      202.10      8.15 o 
  -8   3  11        0.04       -0.41      2.71 o 
  -7   3  11      100.23       85.63      5.58 o 
  -6   3  11       17.67       20.59      3.65 o 
  -5   3  11       78.34       79.23      5.07 o 
  -4   3  11      110.84      107.23      6.07 o 
  -3   3  11      396.23      366.47     10.23 o 
  -2   3  11       68.11       64.36      4.77 o 
  -1   3  11       21.46       19.61      4.10 o 
   0   3  11       10.70        6.91      3.51 o 
   1   3  11       56.55       61.20      6.18 o 
   2   3  11       79.29       55.49      8.03 o 
   3   3  11       88.99       86.34     14.66 o 
   4   3  11       22.90       30.55      6.39 o 
 -10   4  11       23.40       29.54      3.98 o 
  -9   4  11       13.09       14.49      3.53 o 
  -8   4  11       67.88       62.36      5.21 o 
  -7   4  11        0.09       -2.36      2.36 o 
  -6   4  11       49.65       64.69      4.91 o 
  -5   4  11      230.44      216.76      8.49 o 
  -4   4  11        9.25        9.93      3.32 o 
  -3   4  11      356.42      364.57     10.29 o 
  -2   4  11        0.21        0.22      2.91 o 
  -1   4  11      248.73      243.94      8.07 o 
   0   4  11      413.52      402.33     14.93 o 
   1   4  11      130.83      117.04     11.80 o 
   2   4  11       35.55       42.26      5.56 o 
   3   4  11      161.51      166.06     16.27 o 
   4   4  11       66.46       51.15      7.65 o 
 -10   5  11       20.16       16.72      3.65 o 
  -9   5  11      290.22      303.91      8.86 o 
  -8   5  11       39.51       36.86      4.73 o 
  -7   5  11       81.88       76.79      6.01 o 
  -6   5  11       44.06       43.18      4.85 o 
  -5   5  11       21.99       21.83      4.06 o 
  -4   5  11        3.86        9.70      3.20 o 
  -3   5  11      104.01      104.56      6.00 o 
  -2   5  11       34.84       40.75      4.23 o 
  -1   5  11      204.09      191.10      7.77 o 
   0   5  11      141.41      132.43      8.49 o 
   1   5  11      488.40      462.90     14.91 o 
   2   5  11      290.07      326.91     12.68 o 
   3   5  11       21.53       24.56      9.84 o 
   4   5  11        6.27        7.48      4.40 o 
 -10   6  11      234.92      239.65     10.08 o 
  -9   6  11        5.68        3.70      3.35 o 
  -8   6  11       38.44       33.29      4.99 o 
  -7   6  11      189.67      192.17      8.49 o 
  -6   6  11       31.51       35.77      5.42 o 
  -5   6  11      117.65      109.19      6.32 o 
  -4   6  11        5.57        2.82      3.29 o 
  -3   6  11      195.57      177.90      7.34 o 
  -2   6  11       89.51       97.78      5.67 o 
  -1   6  11       14.14       13.78      3.35 o 
   0   6  11        8.90        4.18      3.60 o 
   1   6  11      701.33      705.79     35.62 o 
   2   6  11       77.68       88.24      7.17 o 
   3   6  11      193.28      193.74     12.17 o 
   4   6  11       20.83       23.95      7.63 o 
 -10   7  11       12.57       13.39      4.12 o 
  -9   7  11       48.23       47.57      5.47 o 
  -8   7  11        4.97        5.75      3.70 o 
  -7   7  11      193.06      197.89     11.74 o 
  -6   7  11       17.92       24.47      4.19 o 
  -5   7  11        0.81        1.88      2.90 o 
  -4   7  11        5.77        3.49      3.08 o 
  -3   7  11      141.19      159.27      7.11 o 
  -2   7  11       49.47       44.22      4.40 o 
  -1   7  11      509.31      505.36     12.54 o 
   0   7  11       69.91       75.01      6.75 o 
   1   7  11      657.14      666.28     18.50 o 
   2   7  11      197.76      193.75      9.97 o 
   3   7  11       78.53       70.11      8.18 o 
  -9   8  11       28.34       34.21      5.59 o 
  -8   8  11        0.51        3.59      3.22 o 
  -7   8  11      208.22      196.79      9.78 o 
  -6   8  11      106.26      101.01      6.34 o 
  -5   8  11       71.62       61.05      5.22 o 
  -4   8  11      231.72      236.77      8.50 o 
  -3   8  11       35.43       25.33      3.90 o 
  -2   8  11      202.63      212.13      7.92 o 
  -1   8  11        3.14        0.46      3.14 o 
   0   8  11        8.25        9.02      4.09 o 
   1   8  11        4.46        7.55      6.04 o 
   2   8  11       79.65       89.16      7.40 o 
   3   8  11       46.06       51.59      9.04 o 
  -9   9  11      200.53      189.97     10.13 o 
  -8   9  11        9.21        8.79      3.88 o 
  -7   9  11       62.00       73.94      6.84 o 
  -6   9  11        1.22        5.52      3.87 o 
  -5   9  11        1.57        0.41      2.83 o 
  -4   9  11        4.23        3.77      2.91 o 
  -3   9  11       79.23       86.80      7.68 o 
  -2   9  11        2.61       -0.67      2.56 o 
  -1   9  11      222.87      237.97     11.15 o 
   0   9  11        0.06       -2.09      3.36 o 
   1   9  11       59.71       73.00      6.93 o 
   2   9  11        3.95        5.53      3.70 o 
   3   9  11       73.29       86.33      9.37 o 
  -9  10  11      108.54      102.22      9.97 o 
  -8  10  11        0.29       -1.61      3.32 o 
  -7  10  11        0.39       -2.87      4.36 o 
  -6  10  11      182.95      179.58      9.19 o 
  -5  10  11       17.25       11.67      4.23 o 
  -4  10  11       63.76       66.86      5.17 o 
  -3  10  11       69.93       59.56      6.37 o 
  -2  10  11      228.55      217.00      8.04 o 
  -1  10  11      191.67      206.05     16.38 o 
   0  10  11       11.30        7.48      4.12 o 
   1  10  11       63.63       63.07      6.64 o 
   2  10  11       99.08       88.97      9.51 o 
   3  10  11        6.86       11.10      6.23 o 
  -8  11  11        8.52        9.30      4.06 o 
  -7  11  11       10.12        7.08      6.85 o 
  -6  11  11       22.30       16.22      5.67 o 
  -5  11  11        5.43        4.46      3.65 o 
  -4  11  11      102.36       88.74      6.63 o 
  -3  11  11      110.35      121.30      6.39 o 
  -2  11  11      190.77      179.99      7.47 o 
  -1  11  11      219.64      238.62     12.32 o 
   0  11  11      480.65      467.17     15.64 o 
   1  11  11       99.24       94.87      7.73 o 
   2  11  11       42.01       44.81      7.78 o 
  -8  12  11        2.66        3.90      4.11 o 
  -7  12  11       17.14       23.92      6.35 o 
  -6  12  11      139.07      137.86     10.26 o 
  -5  12  11       73.34       76.32      6.52 o 
  -4  12  11       20.16       26.99      4.70 o 
  -3  12  11        6.31        4.33      2.78 o 
  -2  12  11      119.34      136.57      7.69 o 
  -1  12  11       45.32       47.09      6.38 o 
   0  12  11        0.67        2.87      6.04 o 
   1  12  11       28.39       34.60      7.37 o 
   2  12  11       28.36       28.94      6.85 o 
  -8  13  11      115.60      119.02      8.65 o 
  -7  13  11      121.61      109.69     14.95 o 
  -6  13  11       36.35       35.31      6.93 o 
  -5  13  11       35.20       42.10      7.84 o 
  -4  13  11        7.08        5.46      3.65 o 
  -3  13  11       82.58       95.57      6.19 o 
  -2  13  11      102.94       91.04      7.80 o 
  -1  13  11      590.32      593.39     18.13 o 
   0  13  11       32.37       28.00     10.24 o 
   1  13  11      209.59      212.05     13.91 o 
  -7  14  11        3.47        4.76      5.10 o 
  -6  14  11       66.30       83.25     10.53 o 
  -5  14  11       47.08       38.75      7.06 o 
  -4  14  11       10.17        4.89      3.71 o 
  -3  14  11       33.27       41.56      6.14 o 
  -2  14  11        0.94        6.48      4.22 o 
  -1  14  11       10.30       12.33      4.65 o 
   0  14  11       11.53       14.69      5.69 o 
   1  14  11       55.05       68.82      9.20 o 
  -6  15  11       82.32       86.99     12.82 o 
  -5  15  11       43.97       51.29      7.70 o 
  -4  15  11       36.35       38.12      6.86 o 
  -3  15  11        0.55        4.68      4.22 o 
  -2  15  11       90.29      101.58      8.47 o 
  -1  15  11      100.00       97.43     17.07 o 
   0  15  11      102.49      130.70     30.93 o 
  -5  16  11      514.39      509.33     18.63 o 
  -4  16  11       20.95       24.84      6.20 o 
  -3  16  11       17.82       23.76      8.09 o 
  -2  16  11        4.66       -1.93      7.03 o 
  -1  16  11        3.99       10.18      5.60 o 
 -10   0  12        6.81        1.06      8.64 o 
  -8   0  12      606.89      577.66     19.24 o 
  -6   0  12      352.88      394.56     16.22 o 
  -4   0  12      274.75      297.02     15.76 o 
  -2   0  12       12.58       16.91      6.17 o 
   0   0  12        4.04       -0.44      4.62 o 
   2   0  12       41.05       50.20     10.44 o 
 -10   1  12        2.05       -1.71     15.06 o 
  -9   1  12      235.91      253.03      9.46 o 
  -8   1  12        0.00        1.00      2.90 o 
  -7   1  12        0.44        1.71      2.81 o 
  -6   1  12       99.43       87.07      5.78 o 
  -5   1  12        0.33       -0.34      2.32 o 
  -4   1  12        4.81        4.76      3.13 o 
  -3   1  12      762.64      727.12     15.60 o 
  -2   1  12        1.19        1.60      3.56 o 
  -1   1  12      155.41      153.32      8.07 o 
   0   1  12        3.77        6.15      3.50 o 
   1   1  12       42.77       51.57      7.49 o 
   2   1  12        3.63       14.62      4.96 o 
   3   1  12        1.34       -0.04      4.02 o 
  -9   2  12       51.41       48.30      5.16 o 
  -8   2  12        0.33       -0.97      3.10 o 
  -7   2  12       61.85       59.47      5.14 o 
  -6   2  12      543.62      527.51     12.43 o 
  -5   2  12       44.60       55.93      4.76 o 
  -4   2  12       78.90       81.42      6.12 o 
  -3   2  12        0.77        1.11      2.99 o 
  -2   2  12        4.17        2.88      3.72 o 
  -1   2  12       11.37        6.45      4.46 o 
   0   2  12        7.66       13.34      6.36 o 
   1   2  12        5.17        2.65      5.42 o 
   2   2  12      196.17      215.55     19.08 o 
   3   2  12       55.41       56.36      8.03 o 
  -9   3  12       54.90       52.42      5.36 o 
  -8   3  12      129.89      136.95      7.16 o 
  -7   3  12        0.60        1.02      2.65 o 
  -6   3  12        3.80        2.79      3.05 o 
  -5   3  12       25.61       21.73      4.35 o 
  -4   3  12       21.68       14.90      4.01 o 
  -3   3  12      132.04      129.34      6.79 o 
  -2   3  12      132.18      123.00      6.52 o 
  -1   3  12      387.68      399.66     12.52 o 
   0   3  12        0.40        7.39      4.51 o 
   1   3  12       66.70       89.27      7.55 o 
   2   3  12        6.58        4.28      5.22 o 
   3   3  12        0.28       12.90      5.62 o 
  -9   4  12        3.99        3.05      3.41 o 
  -8   4  12       59.02       62.88      5.51 o 
  -7   4  12        3.58        5.33      3.58 o 
  -6   4  12       32.85       36.01      4.98 o 
  -5   4  12      320.59      325.10     10.57 o 
  -4   4  12      310.81      314.96     10.15 o 
  -3   4  12       74.13       68.43      5.42 o 
  -2   4  12      106.94      119.34      6.92 o 
  -1   4  12      110.11      108.15      7.23 o 
   0   4  12      416.67      412.61     15.31 o 
   1   4  12       99.63      102.94      7.96 o 
   2   4  12        0.52        1.84      4.05 o 
  -9   5  12        1.41        7.09      4.00 o 
  -8   5  12      328.85      325.50     13.35 o 
  -7   5  12       10.26        7.40      3.85 o 
  -6   5  12        1.24       -2.30      3.11 o 
  -5   5  12      119.85      125.35     11.40 o 
  -4   5  12       37.32       39.71      4.97 o 
  -3   5  12      182.59      179.14      7.74 o 
  -2   5  12      382.15      418.78     11.26 o 
  -1   5  12       89.05       79.55      6.37 o 
   0   5  12        1.21        2.73      3.81 o 
   1   5  12        7.76       11.75      4.37 o 
   2   5  12       90.42       92.28     10.04 o 
  -9   6  12       69.21       78.79      6.91 o 
  -8   6  12       26.33       26.34      5.04 o 
  -7   6  12        7.25       10.30      3.96 o 
  -6   6  12        0.24       13.74      3.91 o 
  -5   6  12      343.56      346.70     13.02 o 
  -4   6  12      317.32      303.96     10.12 o 
  -3   6  12      126.14      127.26      9.47 o 
  -2   6  12       56.73       61.91      5.19 o 
  -1   6  12        3.96        9.84      4.37 o 
   0   6  12       48.87       45.52      6.07 o 
   1   6  12      554.71      552.05     17.28 o 
   2   6  12       69.52       61.68      8.64 o 
  -9   7  12       68.59       57.23      7.19 o 
  -8   7  12      151.31      155.05      9.08 o 
  -7   7  12        0.17       -0.02      3.17 o 
  -6   7  12        2.22       -1.91      3.13 o 
  -5   7  12       11.96       12.84      3.99 o 
  -4   7  12       23.16       21.81      4.51 o 
  -3   7  12        1.49        4.07      2.92 o 
  -2   7  12      314.94      334.74     10.62 o 
  -1   7  12       37.15       35.19      5.86 o 
   0   7  12      395.12      433.29     15.22 o 
   1   7  12       23.86       33.55      5.70 o 
   2   7  12      189.75      188.36     10.42 o 
  -8   8  12      112.86      107.00      7.33 o 
  -7   8  12       54.79       60.70      5.83 o 
  -6   8  12        5.84        5.46      3.44 o 
  -5   8  12      155.59      158.91      7.69 o 
  -4   8  12       37.00       34.32      4.61 o 
  -3   8  12       76.37       81.87      7.71 o 
  -2   8  12       22.57       29.52      4.19 o 
  -1   8  12       51.82       56.30      6.64 o 
   0   8  12        0.46        0.73      3.69 o 
   1   8  12       62.04       55.86      7.39 o 
   2   8  12       27.96       39.05      5.78 o 
  -8   9  12       21.12       26.57      5.71 o 
  -7   9  12       60.94       70.61      6.10 o 
  -6   9  12       30.24       40.78      5.14 o 
  -5   9  12       71.31       70.93      6.37 o 
  -4   9  12       61.19       53.25      5.09 o 
  -3   9  12       33.58       34.37      4.56 o 
  -2   9  12      207.61      222.33      9.78 o 
  -1   9  12       22.46       26.66      5.46 o 
   0   9  12       73.91       93.11      7.93 o 
   1   9  12       15.73       22.01      5.27 o 
  -8  10  12       36.59       38.30      7.57 o 
  -7  10  12      183.76      185.11     13.39 o 
  -6  10  12       50.72       61.82      5.64 o 
  -5  10  12       15.31       19.76      4.10 o 
  -4  10  12       14.37       18.15      3.95 o 
  -3  10  12       64.05       64.04      5.54 o 
  -2  10  12        4.50        4.96      5.17 o 
  -1  10  12       23.24       29.26      5.67 o 
   0  10  12       96.06      111.32      8.54 o 
   1  10  12        0.40        4.24      5.17 o 
  -7  11  12      191.13      211.71     13.04 o 
  -6  11  12        8.86        4.82      3.38 o 
  -5  11  12      276.56      285.38     10.11 o 
  -4  11  12        0.30        2.74      3.06 o 
  -3  11  12        0.77        2.00      3.21 o 
  -2  11  12      119.53      123.39     12.10 o 
  -1  11  12        6.64       12.97      4.79 o 
   0  11  12      656.41      692.89     32.55 o 
  -7  12  12      290.48      316.22     15.60 o 
  -6  12  12      172.53      183.20     11.86 o 
  -5  12  12       26.16       30.43      4.65 o 
  -4  12  12       65.15       71.04      7.31 o 
  -3  12  12       43.07       52.17      5.15 o 
  -2  12  12       56.99       56.99      7.26 o 
  -1  12  12       33.61       39.41      6.18 o 
   0  12  12      121.18      112.47      8.65 o 
  -6  13  12       11.60        8.94      8.26 o 
  -5  13  12        9.28        2.87      5.25 o 
  -4  13  12        0.08        1.32      3.15 o 
  -3  13  12       86.54      100.33      7.26 o 
  -2  13  12        1.59        2.68      4.57 o 
  -1  13  12        0.10        3.90      4.29 o 
  -5  14  12       46.60       40.01      7.30 o 
  -4  14  12        5.97        8.48      4.31 o 
  -3  14  12       34.00       39.62      6.56 o 
  -2  14  12       73.19       62.89      7.54 o 
  -7   0  13      143.98      117.91      9.89 o 
  -5   0  13      131.07      135.47      9.69 o 
  -3   0  13        0.47       -3.12      5.49 o 
  -1   0  13       54.06       72.07      9.15 o 
   1   0  13      101.14      120.89     14.86 o 
  -8   1  13      298.99      289.22     10.01 o 
  -7   1  13      186.25      180.00     12.07 o 
  -6   1  13      257.46      260.96     12.33 o 
  -5   1  13        2.07        2.46      3.41 o 
  -4   1  13       20.62       26.86      4.51 o 
  -3   1  13        0.01       -1.88      4.06 o 
  -2   1  13       49.13       55.93      6.07 o 
  -1   1  13        2.69       10.32      4.09 o 
   0   1  13       86.33       84.86      9.23 o 
   1   1  13        0.43        2.01      3.98 o 
  -8   2  13       61.60       46.56      5.28 o 
  -7   2  13       54.27       56.70      5.39 o 
  -6   2  13        0.08        2.43      3.63 o 
  -5   2  13      276.62      282.67     10.38 o 
  -4   2  13       56.44       52.70      5.50 o 
  -3   2  13      180.78      181.16     10.44 o 
  -2   2  13      111.46      108.73      7.60 o 
  -1   2  13        8.22       13.32      4.20 o 
   0   2  13        5.23        3.29      5.13 o 
   1   2  13        0.10       -3.69      3.69 o 
  -8   3  13       16.21       28.32      4.69 o 
  -7   3  13        0.13       -0.06      3.52 o 
  -6   3  13       16.15       18.56      4.67 o 
  -5   3  13       53.79       58.74      5.73 o 
  -4   3  13       62.09       68.37      5.99 o 
  -3   3  13      206.02      189.01      8.37 o 
  -2   3  13      116.80      127.36      9.68 o 
  -1   3  13       42.27       49.65      9.69 o 
   0   3  13       53.45       68.87      9.98 o 
   1   3  13       32.74       42.96      7.52 o 
  -8   4  13       15.33       23.80      5.24 o 
  -7   4  13       33.89       31.22      5.83 o 
  -6   4  13       35.49       37.15      5.27 o 
  -5   4  13       70.45       75.83      6.32 o 
  -4   4  13       34.01       38.37      4.93 o 
  -3   4  13      134.18      135.95      7.27 o 
  -2   4  13       99.94       97.75      7.42 o 
  -1   4  13       42.74       41.72      6.40 o 
   0   4  13        1.24        6.30      5.90 o 
   1   4  13      182.25      165.76     16.27 o 
  -8   5  13      168.63      176.51      9.29 o 
  -7   5  13       34.02       41.20      5.74 o 
  -6   5  13        8.54       10.66      4.25 o 
  -5   5  13       13.49       12.99      4.16 o 
  -4   5  13       73.13       61.04      5.69 o 
  -3   5  13       75.45       73.97      5.86 o 
  -2   5  13       39.76       41.02      5.71 o 
  -1   5  13       90.78       94.83      8.26 o 
   0   5  13       27.45       29.31      7.76 o 
  -8   6  13       40.31       39.65      5.88 o 
  -7   6  13        0.01       -2.09      3.56 o 
  -6   6  13       96.32       80.24      6.63 o 
  -5   6  13       50.29       56.87      5.80 o 
  -4   6  13      329.17      352.63     11.38 o 
  -3   6  13       10.83        9.24      3.75 o 
  -2   6  13       54.14       67.21      7.48 o 
  -1   6  13       22.46       23.87      5.65 o 
   0   6  13        1.76        3.95      4.31 o 
  -7   7  13      108.10      121.81      7.79 o 
  -6   7  13        1.78        7.36      4.01 o 
  -5   7  13       13.95       15.70      4.82 o 
  -4   7  13      148.05      149.48      9.46 o 
  -3   7  13       81.42       84.02      6.19 o 
  -2   7  13       47.80       56.24      7.22 o 
  -1   7  13      476.30      512.50     17.26 o 
   0   7  13        2.26        6.31      4.08 o 
  -7   8  13        0.77       -1.13      4.91 o 
  -6   8  13      192.38      188.24     10.78 o 
  -5   8  13        5.03        4.74      4.41 o 
  -4   8  13      276.45      280.73     12.73 o 
  -3   8  13        4.54        3.11      3.37 o 
  -2   8  13      167.38      162.17     10.35 o 
  -1   8  13        3.88        6.73      5.28 o 
  -6   9  13        9.27        7.89      4.85 o 
  -5   9  13        2.89        1.75      3.87 o 
  -4   9  13      112.47      116.94      7.22 o 
  -3   9  13       20.02       21.98      4.38 o 
  -2   9  13       52.70       36.33      6.37 o 
  -1   9  13       35.54       45.41      6.78 o 
  -6  10  13      214.65      250.64     10.16 o 
  -5  10  13       64.40       66.54      7.38 o 
  -4  10  13      118.80      124.77      8.37 o 
  -3  10  13        2.32       12.16      4.52 o 
  -2  10  13      345.31      367.00     14.83 o 
  -4  11  13       56.39       51.15      5.58 o 
  -3  11  13      124.02      155.63     15.10 o 
  -6   0  14      529.87      561.41     24.22 o 
  -4   0  14        0.34        4.78      6.85 o 
  -2   0  14       93.15       82.22     15.66 o 
  -6   1  14       30.34       37.66      5.70 o 
  -5   1  14        0.30        9.03      4.02 o 
  -4   1  14       15.06       15.97      5.97 o 
  -3   1  14      131.89      159.33      9.45 o 
  -2   1  14        0.17        0.04      3.90 o 
  -6   2  14      168.30      174.19     12.40 o 
  -5   2  14        3.14        0.37      3.63 o 
  -4   2  14       27.41       27.68      5.79 o 
  -3   2  14        0.16        7.07      4.99 o 
  -2   2  14       25.03       18.65      4.76 o 
  -6   3  14        2.97        8.53      4.36 o 
  -5   3  14        6.44        9.82      4.14 o 
  -4   3  14        0.01        1.61      3.49 o 
  -3   3  14      125.93      111.82      8.24 o 
  -2   3  14      121.74      127.38      8.45 o 
  -6   4  14       75.98       68.73      6.60 o 
  -5   4  14        4.02        7.04      4.09 o 
  -4   4  14       73.91       83.35      6.61 o 
  -3   4  14       47.99       62.22      9.45 o 
  -2   4  14       15.06       19.12      6.55 o 
  -5   5  14       13.24       16.16      4.65 o 
  -4   5  14       22.47       21.35      4.69 o 
  -3   5  14       92.28       97.74      9.13 o 
  -4   6  14       56.38       55.72      5.87 o 
                                                 
